# Supplementary material for: A New Probiotic Formulation Promotes Resolution of Inflammation in a Crohn’s Disease Mouse Model by Inducing Apoptosis in Mucosal Innate Immune Cells
Source: Int J Mol Sci. 2024 Nov 10;25(22):12066. doi: 10.3390/ijms252212066 (PMC11593709; doi:10.3390/ijms252212066)
Supplement: Supplementary file 1 [file ijms-25-12066-s001.zip › Figure S3 NOVEMBER 3RD 2024.xlsx]

## Sheet: Sheet2
Figure S3. List of apoptosis-related genes differentially expressed in the ROIs of the three experimental cohorts vs. the control group
Probiotics + Amylase vs. Control
				P < 0.05:	*		*				*		*				*	*	*	*	*	*	*	*	*	*	*	*	*	*	*	*	*	*	*	*	*	*	*	*	*	*	*	*	*	*	*	*	*
70 differentially expressed genes		Treatment	ROI	Target Name	Traf2	Bcl2	Prkcd	Apaf1	Ocln	Lmnb1	Ticam1	Xiap	Casp8	Tradd	Tjp1	Tjp2	Bax	Appl1	Bad	Dnm1l	Lmna	Septin4	Gsn	Vim	Dynll1	Acin1	Ywhaq	Casp6	Hmgb2	H1f2	H1f3	H1f1	H1f5	Fnta	Casp3	Dsg2	Gsdmd	Ywhaz	Cdh1	Ctnnb1	Mapk3	Bak1	Dynll2	Casp7	Cycs	Plec	Dsp	Nmt1	Stk24
		CONTROL	1	z-score	-1.91557	-1.23974	-1.78018	-0.349641	1.32567	-0.29961	0.911902	-1.23479	-1.39362	-1.53383	-1.20508	-1.94196	-2.43327	-2.21941	0.165981	-0.773985	-1.66122	-1.81745	-0.58712	-0.700198	-0.668425	-1.32907	0.919856	-0.350822	-0.467686	-1.1787	-0.756978	-0.754265	-0.517033	-0.656527	-1.19948	-1.25561	-1.24658	-1.33424	-1.43924	-0.830587	-0.815038	-1.26132	-0.901451	-1.04453	-1.11354	-1.30677	-0.328769	-0.15806	-2.03855
		CONTROL	2	z-score	0.25693	-0.221605	0.478301	-0.185767	-0.112688	-0.228324	0.307151	-1.19979	0.658909	0.32688	0.978163	-0.767912	0.571122	-0.698983	0.247723	1.38016	1.61323	1.18797	1.92522	1.69091	1.32849	0.415631	0.460629	0.999674	0.167552	0.0935828	-0.321447	0.409086	0.209045	-0.144588	0.414064	0.389173	-0.0472106	0.481614	1.00782	0.399569	-0.129446	-0.271062	-0.021568	-0.225393	0.142444	0.121844	0.0804659	-0.194451	-0.0987678
		CONTROL	3	z-score	-0.399735	0.345787	-0.450542	-0.7452	-1.13359	1.07694	-1.15607	-0.178566	0.492423	-0.56586	-0.189196	0.100118	-0.00485358	1.63782	-0.327293	0.50762	0.952147	0.47733	3.24163	2.02071	0.536608	0.325388	-0.188623	1.40776	0.29898	0.560042	0.261451	0.497533	0.901309	0.0703641	0.572636	0.0192129	-0.103043	0.514879	0.193234	0.285408	0.0544737	0.149482	-0.245764	-0.545688	-0.044565	-0.000565912	-0.283868	0.654471	0.302566
		CONTROL	4	z-score	0.318032	0.645452	1.1889	-0.166102	0.654439	-0.10001	-0.358076	-0.254615	-0.544619	0.442372	0.930815	-0.830068	-0.156546	1.12552	0.0515414	0.797629	1.56253	2.47601	2.38904	1.81843	1.02895	0.714723	1.17702	-0.450332	-0.0865435	0.5763	-0.337779	-0.145959	0.321325	1.78873	0.268845	0.371065	0.147087	0.413519	0.415142	0.417733	-0.408331	0.0729215	-0.37234	-0.202848	-0.12763	0.117515	-0.2246	0.504262	-0.0576901
		CONTROL	5	z-score	2.24273	0.197144	-0.575195	-0.0628612	-1.82074	0.947885	0.911902	0.296736	0.851334	4.08037	1.09653	-1.33767	-1.22738	1.58165	-1.97976	0.287916	-0.0900134	-0.341574	-0.405012	-0.700198	-1.60448	0.228698	-1.49109	-1.90567	-1.26173	-1.01498	-0.995159	0.472159	-0.97551	-1.18352	-0.0699994	0.988993	-1.35152	-0.589458	-1.04636	-0.975068	-0.713362	-1.13102	-0.539754	-0.913017	-0.414765	-0.738572	-0.979823	0.638	-1.63918
		CONTROL	6	z-score	-0.252249	-1.00984	-1.00899	0.109207	1.32567	-0.549109	-1.20473	1.21565	1.21869	2.05926	2.4775	-0.249952	-1.6615	-2.65381	-1.55061	0.925057	3.07089	0.221943	-0.85768	-0.142274	-1.16765	-0.705965	-1.0089	-0.599598	-0.467686	-0.916757	-0.566433	-1.44106	-1.2506	0.397465	-0.747688	-0.199329	-0.40702	-0.937024	-0.692772	-0.772794	-1.01839	-1.2092	-0.818777	-0.676294	-1.11354	1.5721	-1.37046	-1.55913	-0.441082
		CONTROL	7	z-score	0.460602	-0.320135	-1.00899	-1.26734	-2.0305	-1.29761	-0.499185	1.95079	-0.740543	-0.635554	-0.284435	0.475193	-0.503842	-0.0473732	1.88257	-0.986365	0.630894	-1.3881	-0.982554	-1.25812	-0.169197	-0.705965	0.276938	-1.34592	1.01454	-1.70258	-1.13807	-0.558037	-0.77902	-1.49972	-1.42538	-0.8331	-1.16262	-0.539805	-1.04636	-0.830587	-1.38443	-0.583774	-1.0668	-0.676294	-0.859442	-1.00373	-1.37046	-1.17702	-1.39956
		CONTROL	8	z-score	4.02486	4.5078	1.11178	-0.349641	-1.47114	-0.29961	2.08781	-1.23479	-0.577273	1.83469	0.636209	0.475193	0.460869	-0.0473732	-0.787682	-1.83589	0.187259	-0.207403	0.245372	-1.36439	-0.668425	-1.32907	-1.2232	-1.5947	-0.467686	0.785852	-0.756978	0.226874	0.00694044	0.397465	-0.0699994	-0.199329	-0.40702	-1.33424	-1.43924	-0.830587	-0.204978	-1.26132	-1.10813	-1.04453	-1.11354	-0.296639	-1.19684	-0.15806	-0.441082
		CONTROL	9	z-score	0.460602	-1.52712	-2.02117	0.797479	1.32567	-1.85898	-1.73389	-1.5411	-0.985447	-0.972406	1.09653	-2.2441	0.943225	-0.861885	-1.26451	0.287916	-1.1991	0.865962	-0.170874	-0.102422	-0.824434	-1.1733	-1.49109	-0.0398524	1.64977	-1.01498	-0.995159	-0.263696	-0.38604	-1.97402	-1.34067	-1.38765	-0.721854	-0.341196	-1.19369	-0.18042	0.0492145	1.01888	-0.229728	-0.715748	-0.414765	0.208427	0.973341	-1.27254	0.757017
		CONTROL	10	z-score	0.460602	-1.23974	-0.816191	1.9446	-1.47114	-0.29961	-1.43991	-1.23479	-1.39362	-1.53383	1.55685	-0.733382	0.460869	-1.13339	-1.74134	1.34982	-0.92183	-1.81745	0.141311	0.0968363	-0.0443903	0.540253	-0.151674	-1.5947	0.238134	0.131003	0.195746	0.226874	0.00694044	-0.656527	0.494741	-0.727472	0.0127577	-0.341196	-0.457046	-0.926908	-0.00162389	-1.26132	-0.901451	-1.04453	-0.52064	-0.801705	-0.762805	-2.0686	0.357651
		CONTROL	11	z-score	-0.9651	-1.00984	-0.430598	1.48575	0.48663	0.199388	0.206359	3.42106	-0.250735	0.0381499	1.37272	-2.42539	0.653812	-1.35059	-0.406217	-2.26065	-0.478194	-1.71011	-0.920117	-0.939309	-1.16765	-0.3321	-0.36598	0.893056	-0.25594	1.04779	0.00520155	-1.14672	-0.464636	0.397465	0.268845	-1.14999	-1.16262	-0.738415	-0.928498	-0.772794	-1.1404	-0.583774	-0.942788	-0.676294	-0.757802	-0.700692	-1.11003	-0.412799	-1.39956
		CONTROL	12	z-score	0.460602	-1.40396	-0.678479	-1.16901	0.726357	0.413245	-1.10394	-0.359634	-1.16038	-1.69423	-1.86268	-0.560728	-2.57108	-1.90912	0.165981	-1.98759	-0.763388	-0.974092	-1.15203	-1.15565	-1.02502	-0.705965	-0.457825	-0.706216	-1.52642	-1.9271	-0.484771	-0.894428	-0.55446	-1.86109	-0.312031	-1.55741	-0.586925	-0.766787	-0.204482	-1.07827	-1.10554	-0.74013	-1.13766	-0.631204	-0.641641	-1.09031	-0.7008	-1.61371	-1.12571
		CONTROL	13	z-score	-0.252249	-0.320135	-2.16577	-1.95561	-2.0305	-0.549109	-1.20473	-0.989749	-1.72016	-1.98296	-2.49398	-0.249952	-1.08267	-1.35059	-0.978415	-0.349224	-1.14365	-1.71011	-0.420621	-1.41753	-1.41727	-2.20143	-1.65182	-1.34592	-1.31467	0.261973	1.14847	-1.14672	-0.77902	-0.867326	-1.08653	-1.14999	0.34858	-1.13563	-1.16422	-1.06176	-0.89638	-1.05284	-0.818777	-0.0450323	-0.910263	-1.30677	-1.37046	-1.94123	-0.441082
		CONTROL	14	z-score	0.906134	1.49034	-0.213702	-0.493031	-1.29634	1.88351	-0.410992	-1.08164	-1.59771	-0.551341	0.75129	0.0219774	0.581458	0.359883	-0.191643	-1.70315	0.880439	0.262194	-0.405012	-0.550754	-0.512416	-0.705965	-0.687439	-0.972761	1.25275	-0.523847	0.433927	0.104232	0.00694044	-0.393029	-1.55244	-0.79349	-1.03669	-0.96185	-0.383381	-0.830587	-0.408331	-0.251517	-1.0823	-0.518479	-0.668866	0.397827	-0.166005	-1.51136	-0.141557
		CONTROL	15	z-score	-1.48354	-0.508236	0.410697	0.484628	2.46983	-1.09347	-1.33301	0.54735	0.906994	0.711854	0.970989	0.475193	1.07478	-0.639746	-0.614289	-0.580912	0.792216	-0.890453	-0.937145	-0.482825	-0.271312	-0.875904	-0.249086	0.553817	-1.52642	-1.41682	-1.19003	-0.798863	-1.20773	0.397465	-0.37804	-0.631446	-0.63599	-0.160642	-0.349897	-0.883126	-0.630171	-0.526917	-0.920241	-0.37501	-0.189538	-0.273681	0.0263522	-0.621222	0.648099
		CONTROL	16	z-score	0.460602	1.44244	-0.494863	-1.11439	-0.538869	-1.5471	0.127965	-1.23479	-1.39362	0.711854	-1.51196	1.68377	0.460869	-1.13339	-0.469794	-2.18985	0.803419	0.150385	-0.483058	-0.700198	-0.668425	-0.498262	-0.50885	-1.18007	0.00286031	-0.74213	-1.07455	-1.40836	-0.604362	-1.00786	-0.446493	-0.903519	-0.40702	-1.55492	-0.588005	-1.15166	-1.01839	-1.08759	-1.03924	-1.13221	-0.802975	-0.0441061	-0.618126	-0.794908	-2.57104
		CONTROL	17	z-score	-0.331455	-1.23974	-2.1015	-1.87913	0.393403	0.116222	-0.655972	-0.417978	0.783305	0.337574	-1.51196	0.475193	1.42558	-0.0473732	-0.151907	0.641883	-0.552134	0.687068	-0.205561	-0.345961	-0.737762	-1.32907	-1.2232	-1.18007	-1.17351	-0.74213	-0.756978	-1.08131	-0.517033	0.397465	0.118247	0.152766	-0.686872	-0.892889	-0.260607	-0.637945	-0.950607	-0.913859	-0.350294	-0.343128	-0.52064	-0.885883	-0.618126	-1.21947	-0.174838
		CONTROL	18	z-score	-2.45561	-0.508236	-0.115112	-1.70533	-0.199861	-0.0727923	0.911902	0.54735	-0.651487	-0.819291	-1.03769	-1.17286	-1.03005	0.248813	-1.91474	-0.870521	-1.02266	-1.32956	-1.10743	-1.27986	-1.179	-1.21578	-0.541321	-1.14238	0.302299	-1.23823	-1.44987	-0.798863	-1.27918	-1.32725	-0.8401	-0.343368	-0.750475	-1.60507	-1.04636	-0.909395	-0.241951	-0.669059	-0.638399	-0.37501	-0.767042	-1.2379	-0.565516	-0.968594	-1.09459
		CONTROL	19	z-score	1.83147	-0.532351	-0.964497	0.532759	0.0348368	-0.779415	0.369176	-0.763554	-0.702865	-0.324614	0.140477	-1.47712	-1.8396	0.955103	-1.59463	0.0428621	-1.17777	-0.620236	-0.795243	-0.454957	0.00361236	-1.28114	-0.316525	0.0319098	-0.549127	-1.7328	-0.610405	-0.603321	-0.77902	1.61361	0.0603253	-1.05248	-0.600764	-1.02869	-0.819702	-0.919499	-0.64297	-0.619856	-0.647071	-0.82197	-0.839896	-1.07366	-0.729418	-0.207048	-0.809728
		CONTROL	20	z-score	-0.187444	1.05927	0.410697	1.73603	0.562907	-0.0727923	0.911902	-0.455106	0.0164335	0.0993957	-0.53552	0.145582	-1.03005	-1.5283	-0.614289	-0.870521	-0.720177	-0.597718	-0.852004	-1.17117	-0.157851	-0.536026	-1.41803	-1.82086	-0.948927	-0.702442	0.109135	-0.531279	-0.993373	-1.32725	-1.45618	-0.919524	-0.750475	-0.882858	-0.349897	-1.11955	-0.741092	-0.526917	-0.807504	-0.661947	-0.790142	-0.273681	-1.03901	-0.273851	-1.09459
		CONTROL	21	z-score	-0.229254	0.614304	0.987391	0.575455	0.919685	0.82716	-0.453666	-0.562897	0.476078	0.277206	-0.284435	0.475193	0.989905	0.478118	-0.110889	-0.0203776	0.974354	-0.0689044	-0.00974621	0.791028	-0.567774	-0.525062	-0.531894	-0.431072	-0.809212	-0.713964	-1.06431	-0.975813	-0.981848	-1.23452	-0.233956	-0.761546	-0.528891	0.0752428	-0.0768421	-0.280625	-0.624804	-0.260974	-0.694767	-0.518479	-0.40042	0.281743	-0.286765	-1.10306	-0.131895
		CONTROL	22	z-score	0.246747	-0.182194	1.30457	0.384515	0.234917	-0.399409	-0.0758586	0.186466	0.973786	0.375002	0.654622	1.56291	-0.156546	0.669397	-0.348997	1.1162	1.87307	-0.164469	0.572126	0.399709	-0.181678	-0.21994	-0.880314	0.370627	-0.721781	-0.877466	-0.68076	-1.05842	-0.590389	-0.614367	0.472151	0.307688	-0.0544068	0.552546	0.462287	-0.131297	-0.420532	-0.00525651	-0.620361	-0.297537	-0.0564815	0.193275	-0.276684	-0.298167	0.0381578
		CONTROL	23	z-score	2.72876	0.118768	-0.640922	-1.70533	-0.199861	-0.753244	-1.33301	-0.120954	-0.874127	-0.513062	-1.03769	-0.18403	-0.240739	0.248813	1.46643	-0.580912	-0.316872	-0.890453	-0.284395	-0.0480791	-0.611695	-1.55566	0.62762	-0.803141	0.109803	-0.702442	-1.44987	-0.263696	-0.707569	-0.752345	-0.99412	-0.919524	-0.750475	-0.52175	-0.724917	-1.04074	-0.907472	-0.811201	-0.694767	-0.590213	-0.813242	-0.824662	-0.920636	-1.66334	-0.658918
		CONTROL	24	z-score	1.28312	-1.06289	-1.85433	-0.526121	-0.610582	-0.491532	-0.173549	1.4984	0.615849	-0.842847	-0.921805	-0.919316	-1.8396	-1.04985	-0.934399	-0.202192	-1.09246	-0.372536	-0.987357	-1.00675	-1.05245	-1.56873	0.178028	-1.69038	-1.03777	-1.7328	-0.830264	-0.150487	-1.02085	-1.06191	-0.721623	-0.199329	-1.18199	-0.723137	-0.955698	-1.09732	-0.408331	-0.800267	-0.885552	-0.579177	-0.839896	-0.724002	-0.428931	-0.941873	-0.809728
		CONTROL	25	z-score	-0.0877449	-0.26708	-0.0746654	1.32692	1.00297	0.084235	0.640539	0.367422	-1.26803	0.452737	-0.496892	0.475193	-1.17172	-1.30047	-0.934399	-0.6923	-0.153999	-0.124837	-0.843271	-1.00675	-0.428412	0.0130068	-1.05835	-1.11629	0.0209583	-0.523847	-0.610405	-1.16936	-0.597644	-1.7916	-0.460973	-1.17436	-0.697636	-0.341196	-1.04636	-0.674992	-0.877609	-0.619856	-0.694767	-0.761272	-0.761711	-0.724002	-0.529093	-0.941873	-0.256759
		CONTROL	26	z-score	0.305634	0.759403	0.902215	0.348606	0.596071	1.59875	0.145007	-1.02171	-0.825727	-1.04563	-0.404519	-0.155368	0.754477	0.235935	-1.07793	-0.958663	-0.777166	-0.88409	-0.075861	-0.457623	-0.695557	0.594436	-0.338027	0.244076	0.22279	-0.182186	-0.0942131	0.82409	0.143629	0.122511	-0.732955	-0.750435	-0.461774	-0.427548	-0.303311	-0.767769	-0.938819	-0.74013	-0.506056	-0.587094	-0.561149	-0.647989	-0.781676	-0.0473038	0.184013
		CONTROL	27	z-score	0.856631	-0.856571	1.11178	0.606292	0.859539	-0.507525	-0.0680192	-0.417978	-0.1691	0.524714	-0.437876	0.273764	-0.825413	-0.0473732	0.324925	-0.243034	-0.736982	-0.92298	-1.00337	-1.09872	-1.29246	-0.39441	-1.58038	1.10037	-0.879415	-0.851272	-0.439403	-0.345457	-1.04101	-1.53485	-0.446493	0.416838	-0.686872	-0.396365	-0.489786	-0.766373	-0.848931	-0.74013	-0.556978	-0.430803	-0.591224	-0.591261	-0.979823	-0.582625	-0.30796
		CONTROL	28	z-score	-0.0310194	0.107958	0.147792	-0.270529	0.747023	0.560732	0.425321	0.708665	-0.520974	-0.217393	0.19176	1.35037	0.593933	-0.721452	-0.623257	-1.35986	0.301992	-0.633048	-0.795243	-1.2911	-0.73298	-0.963803	-0.299471	-0.265037	-0.978797	-1.13353	-0.724125	-0.771182	-0.941632	-0.910939	-0.0699994	-0.417871	-0.580721	-1.0603	-0.639937	-0.800694	-0.829063	-0.928835	-0.908578	-0.708946	-0.333715	-0.287931	-0.55327	-1.71724	-1.18473
		CONTROL	29	z-score	-0.9651	0.36957	0.533386	-1.26734	0.206949	-0.798608	-0.734366	-0.744704	-1.06708	-0.635554	-1.02095	-0.249952	-0.696785	-0.0473732	-0.978415	-1.19875	-1.14365	-0.529413	-1.04499	-1.17842	-1.00124	-1.70294	-1.0089	-0.350822	-0.750014	-0.785787	-0.947522	-1.04861	-1.1458	0.186667	-0.747688	-0.621843	-0.574931	-1.73146	-0.692772	-1.11955	-0.855709	-0.844367	-0.736104	-0.781504	-0.842502	-1.10474	-0.762805	-0.794908	-0.760575
		CONTROL	30	z-score	0.352594	0.0142676	-0.115112	-0.141074	0.054395	-0.526427	-0.477805	0.324582	-0.28042	0.81393	-0.8703	0.255452	-0.854647	-0.244831	-0.00741235	-0.484375	-1.05626	-0.304982	-1.10743	-1.32817	-1.38701	-1.27243	-1.02838	-1.0293	-1.30184	-0.940569	-0.9302	-1.02185	-0.945739	-1.23143	-0.48072	-0.391381	-0.674152	-1.24397	-1.01065	-1.01447	-1.07385	-0.834891	-0.788714	-0.638036	-0.597641	-1.05424	-0.841721	-1.02649	-1.23981
		CONTROL	31	z-score	-0.0877449	-0.797622	0.259021	-0.129041	0.84161	-0.203648	-0.851956	0.508794	0.710043	-0.713289	-0.496892	0.196291	-1.17172	-1.17516	0.0559429	-1.05988	-1.26309	-0.991785	-0.855278	-1.06806	-1.19645	-0.202685	-1.18199	0.462483	-1.52642	-0.977204	-0.500475	-0.773133	-0.960395	-0.575451	-0.330649	-0.0165102	-0.0679689	-0.799525	-0.593042	-0.919499	-0.854145	-1.01075	-0.837856	-0.366733	-0.331693	-0.95711	-0.178525	-0.794908	-0.994051
		CONTROL	32	z-score	-0.0794366	-0.926238	0.585967	-1.07963	0.944291	0.380842	-0.691606	0.658734	-0.0577798	-0.410986	-1.37247	0.0357112	-0.591544	-0.639746	-0.700985	-1.06359	-0.955438	-0.304982	-1.02229	-1.40062	-0.876437	-1.04584	-0.930968	-0.0115825	-1.20559	-0.761974	-0.0640875	-0.308293	-0.826654	-0.464892	-0.73742	-0.583433	-0.292535	-0.642119	-0.796349	-1.04074	-1.07385	-0.550607	-0.901451	-0.614124	-0.48984	-0.84762	-0.683889	-1.20018	-1.23981
		CONTROL	33	z-score	1.20316	-0.808675	-0.3342	-0.923201	-1.12154	0.480075	-1.14593	0.449889	-0.373187	0.431144	-0.169355	0.0219774	-0.624431	0.631387	1.47727	-0.50851	-0.736982	-0.945341	-0.938328	-1.24816	-0.330406	-0.472299	-0.0177327	-0.506307	1.34098	0.62214	0.0766559	-0.386338	-0.0585563	-1.05177	-0.705332	-0.397383	-0.87927	-0.754966	-0.776258	-1.03527	-0.637104	-0.805278	-0.84978	-0.617113	-0.56299	-0.643872	-0.166005	-0.55609	-0.640765
		CONTROL	34	z-score	0.121149	-0.582879	-0.816191	-0.0218926	0.12704	-0.83425	-0.43199	-0.359634	-0.110789	-0.892203	-1.07356	-0.0427676	0.185237	0.728353	-0.242732	-0.0154841	-1.13308	-0.284072	-0.958768	-1.30746	-1.29246	-0.79498	-1.37628	0.182269	-0.770181	-0.430297	-0.620874	-1.03459	-0.816447	-0.807097	0.0106778	-1.02927	0.0727259	-1.14509	-0.70961	-1.14707	-1.04744	-0.88904	-0.960504	-0.368178	-0.690041	-0.873857	-0.82481	-0.794908	-1.69623
		CONTROL	35	z-score	-0.331455	0.101352	-0.3342	-0.540828	-0.771937	-0.29961	-0.459988	0.807246	-0.1691	0.150434	-0.284435	-0.733382	-0.503842	0.676638	-0.469794	-0.0660508	-0.182437	-0.92298	-0.864617	-1.23155	-0.00972172	0.228698	-1.04462	0.685743	1.06159	-0.0872804	-0.756978	-0.263696	-0.866349	-1.00786	-0.258246	-0.199329	-0.896761	-1.0584	-0.784443	-0.830587	-1.01839	-0.653265	-0.763662	-0.518479	-0.704158	-0.63335	-0.762805	0.0542228	-0.840448
		CONTROL	36	z-score	0.638815	-0.147708	-0.430598	0.625411	-0.981698	1.13501	0.382745	-0.622182	-0.495639	-0.467128	-0.422532	0.112621	-0.0697221	-0.0473732	0.881228	0.447201	-1.08819	-0.985593	-0.65476	-0.421236	-0.730829	-0.986364	-1.0089	-0.972761	-0.203004	-1.40789	0.00520155	-0.484452	-0.857616	-0.0768314	-0.747688	-0.595436	0.0337466	-1.03633	-0.810635	-0.787242	-0.438834	-0.935575	-0.384741	-0.794656	-0.732391	-1.15525	-0.849612	-0.412799	-0.321272
		Probiotics + Amylase	1	z-score	-0.727483	-1.00984	-1.20179	1.25633	0.48663	-0.798608	1.61745	0.48052	0.565612	0.262718	-0.652693	-0.975097	1.0397	0.387033	-0.978415	-0.349224	-1.14365	-0.958758	-0.58712	0.282811	-0.668425	-0.456721	0.491244	0.395505	-1.597	0.261973	0.00520155	-0.36181	-0.412238	0.186667	-0.521792	-0.199329	-0.155154	-0.473602	-0.496333	0.344529	-0.32699	-0.0104684	-0.488083	-0.360663	-0.0801976	-0.0441061	-0.328769	-0.28543	-0.281335
		Probiotics + Amylase	2	z-score	-0.133441	2.20878	2.07576	0.223919	1.32567	-0.29961	-0.264004	-0.00957001	-1.80179	-1.53383	-1.6654	-2.54624	-1.95091	-1.6764	-2.21818	0.287916	-2.03092	-1.01243	-0.483058	-0.43452	-0.356408	-0.39441	-0.151674	-0.972761	0.238134	0.785852	0.672108	-0.0184107	-0.648026	-1.18352	-0.35237	-0.727472	-0.616909	0.155327	-0.0641686	-0.0600192	-0.103301	-0.870426	-0.178057	-0.518479	-0.859442	-1.30677	-0.328769	0.160364	-0.840448
		Probiotics + Amylase	3	z-score	-0.133441	0.197144	0.388788	-0.0628612	-0.072733	0.0122642	-0.55798	0.296736	-0.373187	-0.130276	1.55685	2.5902	0.702047	0.495635	0.881228	1.34982	0.187259	0.865962	-0.118843	1.45844	0.995668	0.384475	-0.687439	-0.0398524	0.326361	1.11328	-0.0424347	0.840086	0.334424	0.660963	-0.0699994	-0.4634	-0.197131	0.0725733	0.0831603	1.16807	-0.00162389	0.758282	0.597007	0.730894	0.220489	0.0821604	1.19036	1.11564	1.15638
		Probiotics + Amylase	4	z-score	0.784625	-0.351485	1.19941	-0.141074	0.181523	1.79845	-0.210553	-0.455106	0.127754	0.405625	-0.0333506	-0.513641	0.417019	-0.935932	-0.354199	0.287916	0.69139	1.08551	0.0987402	0.241752	1.71425	1.07839	1.06597	1.06268	0.254175	0.72632	-0.540449	0.739743	0.864352	0.684918	1.31618	-0.559426	0.222647	0.0650502	-0.135601	0.101975	0.14627	0.503611	0.376231	0.736872	0.376415	0.00180901	0.0263522	0.247207	0.430263
		Probiotics + Amylase	5	z-score	0.638815	-0.492561	-0.719793	-0.923201	0.48663	0.199388	1.26467	0.296736	1.34114	-0.298702	0.406048	-0.0686657	-0.359136	-0.210276	-0.263167	-0.189939	0.0763498	-0.341574	0.531542	0.774316	0.486039	0.322165	3.17007	-0.599598	0.485171	0.556655	0.719745	0.766501	0.950093	-0.23493	1.28538	1.22666	0.474513	0.85046	0.485859	1.65449	0.872797	0.940697	0.82436	0.38896	1.07173	0.814506	0.322286	0.733528	-0.0816521
		Probiotics + Amylase	6	z-score	-0.511468	0.43227	-0.640922	0.0153515	1.13498	2.30879	-0.691606	0.213198	0.461714	0.25251	-0.158893	1.13442	2.25874	1.13737	0.816206	0.577526	-0.0648068	0.719594	0.0703598	1.47353	0.409453	0.568576	0.919856	0.384197	1.84227	1.88719	2.83739	2.01076	1.93612	2.26591	-0.37804	-0.487407	0.394374	0.561573	0.346567	0.522285	0.0353495	0.716824	0.686257	0.62927	0.203164	0.0362453	0.0263522	1.02879	0.212427
		Probiotics + Amylase	7	z-score	-0.664952	-0.574236	-0.308832	-0.651515	-0.219934	1.93275	-0.202114	-1.29928	0.239074	0.357273	0.00629439	1.04768	1.01939	-0.561802	0.918873	0.790922	0.304005	1.88283	0.995711	1.04069	0.809552	2.63915	0.412289	0.107449	0.145263	0.716921	1.2989	0.43343	0.296505	0.231045	0.286679	-0.949848	0.255787	0.285991	0.194303	0.37089	-0.0230295	-0.369813	0.186359	0.187538	0.531429	0.407795	0.219488	1.71897	1.45065
		Probiotics + Amylase	8	z-score	-0.224832	-0.532351	-0.408352	-0.790841	0.0348368	1.23577	-0.444912	-0.339438	0.0506859	-0.324614	0.246706	-0.361513	-0.39253	0.453865	0.936247	0.287916	0.144601	0.494412	0.921772	0.863216	1.5877	1.45095	0.548942	0.749532	0.265281	0.987344	0.818681	0.811784	1.24634	1.00554	-0.0699994	-0.260268	-0.116405	0.690045	0.109604	0.147441	-0.0563729	0.0717187	0.354551	0.270599	-0.155777	-0.316065	-0.228606	0.233847	0.111887
		Probiotics + Amylase	9	z-score	-0.38803	-0.0902331	0.101888	1.23448	-0.072733	1.89836	-0.0400215	-0.476322	0.550063	0.1237	-0.0213942	0.532744	-0.228211	-0.616239	0.211393	0.84415	0.11684	0.25261	-0.18574	0.17907	0.678698	0.480909	0.103452	0.241501	0.977564	1.31597	1.55678	2.09571	2.05293	1.55184	-0.043107	0.504862	0.0727259	0.856765	0.562564	0.210597	0.23078	0.525609	0.663442	0.220498	0.249731	-0.188411	0.663315	0.660745	0.357651
		Probiotics + Amylase	10	z-score	-0.289768	-0.0297327	-0.00441556	0.978603	0.000867394	0.55394	-0.202114	0.635285	-0.405411	-0.351889	0.151659	0.856848	1.93332	0.810008	-0.285754	0.120248	0.304005	0.611744	0.322049	0.327557	0.809552	1.85206	-0.433655	0.303851	0.479598	-0.110258	0.39632	1.44039	1.53749	0.0646255	0.554187	0.217626	-0.738424	0.860913	-0.0228131	0.00588462	-0.055138	0.453113	0.480068	-0.0616445	0.210459	-0.708666	-0.328769	0.411752	0.820075
		Probiotics + Amylase	11	z-score	-0.557757	0.0739823	0.560928	2.51816	-0.771937	0.145924	-2.11186	-1.67237	-0.985447	-1.45362	-1.6654	0.993153	-0.0903945	-0.0473732	0.370337	-0.622285	-1.23871	1.55598	-0.304667	0.296095	-0.400982	-0.171872	2.06792	0.0934202	0.212926	0.0374528	0.536005	-0.263696	0.175361	0.849176	0.656095	-0.538849	-0.227115	0.0134634	-0.162388	-0.00497864	0.20173	0.209175	0.766784	0.214236	-0.369389	0.0460843	-0.421776	0.842702	-0.441082
		Probiotics + Amylase	12	z-score	0.186429	0.528732	0.815166	-0.261401	-0.610582	-0.779415	-0.716275	-1.32904	-0.891253	-0.58373	-0.496892	1.5908	-0.0585908	-1.04985	0.386057	-1.18241	0.0166297	1.85676	-0.0508027	0.679285	0.771655	0.156801	-0.563801	-0.542188	-0.386246	0.685106	-0.170686	-0.829738	-0.537186	0.397465	-0.0699994	0.410067	-0.310148	-0.417584	-0.32105	0.236353	-0.0798368	1.18425	0.163766	-0.0328927	0.000593598	-0.0246805	0.572692	1.55653	0.849179
		Probiotics + Amylase	13	z-score	0.460602	1.05927	0.974064	-0.67739	-0.272506	-0.29961	-0.096017	0.340494	-0.344031	-0.571392	-0.678997	-1.424	-0.228211	0.262917	0.302218	0.743017	-0.07681	1.0193	-0.0668122	0.912848	0.282485	0.451237	0.613704	0.715359	0.591044	-0.0560971	-0.348667	-0.193614	0.493487	0.0963245	-0.312031	-0.501125	-0.107179	0.65185	0.216458	0.105102	0.463184	0.562837	0.368179	0.571199	-0.0850377	-0.224487	0.477299	0.569767	1.04228
		Probiotics + Amylase	14	z-score	-0.361918	1.05927	0.592708	0.268039	-1.57871	-0.491532	0.0978136	-1.0463	-1.07964	0.970971	-0.284435	-0.361513	1.05454	0.704484	0.386057	2.24835	-0.153999	2.10446	-0.362987	1.53763	0.579644	0.588184	0.425304	1.46715	-0.630568	0.382868	-1.05012	-0.490112	-0.295352	-0.0889928	-0.721623	-0.443087	0.464826	-0.417584	-0.275718	0.147441	-0.267548	-0.559719	0.831514	0.149202	0.156964	-0.665726	0.0718805	0.233847	-0.441082
		Probiotics + Amylase	15	z-score	-1.06694	0.0739823	-0.678479	-1.16901	-1.0716	-2.25996	0.407943	-0.359634	-1.8601	1.19307	2.08294	0.475193	-0.0903945	1.34893	-0.242732	-0.167184	-0.129624	1.32598	-0.527656	0.552285	0.75794	1.9645	1.37908	-0.173125	0.137302	-1.9271	-0.484771	-1.10467	-0.55446	0.849176	-0.312031	0.253365	-0.227115	0.368123	-0.372858	0.0775822	0.114578	0.376699	0.0138635	-0.631204	-0.351239	-0.6574	-0.514784	1.11564	0.928175
		Probiotics + Amylase	16	z-score	-0.0485773	0.0739823	0.974064	-2.15226	-1.67091	-0.121396	0.911902	-0.359634	-0.460652	-0.25058	0.89925	-1.07869	-0.0903945	2.2798	2.61826	1.19812	0.662582	1.78599	-0.929036	0.666147	0.668792	0.362222	0.460629	1.42615	-0.316439	0.318103	-1.30139	0.577281	0.00694044	0.397465	-0.796094	0.479712	2.29155	0.226259	-0.036106	0.366545	0.811791	0.0416503	0.633915	0.834225	0.374765	0.857797	1.34537	0.842702	-0.0987678
		Probiotics + Amylase	17	z-score	-1.0245	0.197144	-0.816191	-0.349641	-0.072733	0.0122642	0.323949	-0.315876	-0.78136	0.150434	2.70766	-0.129094	-0.262665	1.85316	0.881228	0.022441	-0.0900134	0.46345	-0.352981	2.3551	0.475639	1.16336	2.25927	0.271117	-0.0265489	0.785852	-0.995159	-0.386338	0.727404	0.924461	-1.0583	0.988993	-0.0921868	-0.175688	0.13227	1.14399	1.37101	0.171947	0.648678	0.204842	-0.0124372	1.21856	-0.11175	1.11564	1.35607
		Probiotics + Amylase	18	z-score	0.460602	0.43227	-0.115112	-0.141074	-1.34401	-1.4337	1.87401	-0.455106	1.35227	-0.819291	0.719904	-0.513641	1.86409	0.544999	1.20634	-1.16013	0.288085	0.28049	-0.397917	0.531583	0.239262	0.483606	1.21209	0.893056	-0.0826936	0.36913	-0.150699	-0.263696	-0.207412	1.54727	-0.53206	-0.05529	0.966798	-0.431473	0.346567	1.06081	1.36639	-0.100492	0.263495	0.0553957	-0.120238	0.621663	1.09171	1.46301	1.30161
		Probiotics + Amylase	19	z-score	-0.281951	0.628209	0.991278	2.08799	2.89888	-1.07929	2.96974	1.36881	0.953377	1.13292	0.981451	0.626265	-0.383254	-0.318877	0.881228	-0.243034	-0.321073	-0.140318	-0.0928276	-0.816433	-0.538418	-0.00496754	-0.0177327	-0.661792	-0.467686	0.376571	0.0766559	-0.0184107	-0.615278	0.924461	1.62422	2.77147	3.31851	2.01729	2.8333	1.84232	2.4132	2.45214	2.25048	2.93373	3.18501	1.06073	0.593559	1.27485	1.65559
		Probiotics + Amylase	20	z-score	-1.12351	-0.396768	2.52562	0.338631	0.952766	0.116222	2.55817	2.7676	2.30715	1.08613	0.513456	1.03919	0.0749846	0.531835	2.20046	0.99585	-1.31617	-0.028509	0.439621	-0.877317	-0.58522	-0.622884	0.348373	0.395505	-0.444159	0.916822	1.08496	0.226874	-0.237581	1.10013	2.49016	2.82869	2.97919	1.82144	2.62049	2.14894	2.9809	2.90818	3.50781	3.49705	2.75445	2.64958	1.69674	0.436332	1.52913
		Probiotics + Amylase	21	z-score	-0.495662	-0.454711	0.218328	0.209929	0.71174	-1.24284	2.11649	1.48461	1.43373	2.19072	-0.284435	1.09422	0.131456	-0.126838	1.84071	1.29802	-0.570167	0.394728	0.537252	-0.47664	-0.637984	-0.295625	-0.726641	0.802041	-0.98414	0.674049	-0.385183	-1.12518	-0.894038	0.628829	3.69034	2.54444	3.37098	1.766	2.18769	2.81316	3.2074	3.26411	3.50949	3.60012	3.47268	2.44427	2.91063	-0.0959284	1.25379
		Probiotics + Amylase	22	z-score	-0.356206	-0.617091	0.991278	0.77358	0.713871	-1.02731	1.32837	1.31776	2.27994	1.62416	0.521128	0.324121	0.179495	-0.0247479	1.0203	0.641883	0.256577	-0.699362	0.475175	-0.185447	-0.369408	0.00801389	0.31712	0.530258	-0.438277	1.04506	0.036959	-0.0490713	-0.358749	0.595089	2.24779	2.8595	2.73257	2.29314	1.82246	1.63764	1.69723	2.15354	1.94045	3.01045	2.82856	2.45492	2.06747	0.425718	0.856859
		Probiotics + Amylase	23	z-score	0.460602	3.35829	0.629784	0.797479	-0.072733	-2.17085	0.323949	0.603042	-0.577273	0.150434	-0.284435	-0.129094	0.460869	0.495635	-0.310851	-0.243034	0.556955	-0.207403	-0.378997	0.229675	0.0596155	-0.0828561	0.919856	0.271117	-0.644141	0.131003	0.195746	-0.263696	1.31687	-0.129531	0.494741	0.328814	0.0127577	0.486343	-0.555265	-0.252661	0.50676	0.302244	0.441995	-0.12394	-0.0547875	0.587226	-0.762805	1.43406	-0.840448
		Probiotics + Amylase	24	z-score	0.460602	-0.172341	-1.50475	-0.67739	0.426698	1.21521	0.155963	0.42801	0.763868	-0.25058	-0.678997	0.216213	0.116329	-1.21096	1.18776	0.743017	1.29635	-0.399075	1.61304	0.637681	1.96144	1.83098	0.690242	0.0934202	2.25476	1.86168	1.55678	0.577281	1.29816	1.7526	1.26117	0.140191	-0.0472106	1.29024	1.60556	1.48112	1.90119	1.10264	0.2796	-0.12394	0.755917	1.12837	1.81041	0.296832	1.44165
		Probiotics + Amylase	25	z-score	-0.641077	0.244169	-0.167693	0.109207	0.105246	1.08398	0.206359	-0.655597	0.639826	-1.18677	0.0168664	1.79364	1.3905	1.19661	0.270017	0.519604	1.5585	-0.246435	1.60574	1.16921	2.28156	1.53723	0.62762	2.25001	2.80475	1.22639	2.03191	2.25159	2.3934	-0.00496828	0.0224127	1.09702	-0.384123	1.3199	1.22518	0.703543	0.445754	0.510718	0.319863	-0.274582	0.226264	0.442594	0.334124	1.18511	1.30161
		Probiotics + Amylase	26	z-score	-0.365262	0.0499508	1.62904	0.503704	0.404772	0.628405	-0.0345585	0.901877	2.15052	0.2189	0.523935	0.430977	-0.00972176	0.548611	0.724223	0.792967	1.66153	0.571441	1.78218	0.850131	0.549204	0.798615	1.03746	1.34813	1.44319	-0.356141	0.625634	1.04648	0.840825	0.513147	0.487854	0.979331	0.714094	1.02727	2.01521	2.33391	1.43673	1.06178	0.46972	0.790235	0.798415	2.98013	2.43424	0.719548	0.961571
		Probiotics + Amylase	27	z-score	-1.1534	0.40861	-0.506989	0.213097	0.0591922	0.665434	0.845341	0.383426	0.932198	0.521183	-0.0759876	0.269963	0.533678	0.874716	0.0580191	1.00921	1.00338	0.136884	1.54909	0.976582	1.45094	1.41025	0.980508	-0.374291	0.950612	0.699363	0.717048	1.81891	0.80773	0.457125	1.65619	1.23563	0.923597	1.2889	0.999565	1.49202	1.11107	1.01519	1.50466	0.85124	1.39391	1.89516	1.44013	0.791204	1.503
		Probiotics + Amylase	28	z-score	-1.0807	-0.400911	0.929401	0.549453	0.26742	0.846737	0.149153	0.420914	0.746533	0.681507	0.437151	0.99782	0.930189	0.187441	-0.143315	0.374016	0.75679	0.15522	1.2438	0.538437	1.05189	0.978113	0.456492	1.22924	1.64977	2.00706	1.9982	1.7251	1.79836	0.7393	1.01369	1.08534	1.29478	2.2622	1.51265	1.47591	0.998656	1.14741	1.26035	0.97437	1.23747	1.70997	2.41622	0.444364	1.04845
		Probiotics + Amylase	29	z-score	-0.984366	-1.27081	0.929401	-0.132618	0.418599	1.55477	0.0538088	-0.870538	0.437644	0.34769	0.387386	1.06315	0.669456	0.128738	0.320629	1.75162	1.29635	0.0391807	1.33099	0.58152	1.23741	1.11284	1.70178	1.49819	2.07899	0.962839	3.07967	2.83883	2.53476	0.312006	1.44106	1.64203	0.580025	2.04748	2.05949	1.32492	1.73513	1.45731	0.8805	0.825085	1.67471	1.15031	2.34583	0.909091	1.24273
		Probiotics + Amylase	30	z-score	-0.399735	-0.288424	-0.550265	0.441476	0.843465	0.904868	0.303675	0.159426	0.858371	0.324668	-0.0304646	0.766918	-0.304247	0.626706	0.165981	0.544237	0.11077	-0.484997	1.09222	-0.187165	0.6442	0.819577	1.43715	3.25214	2.08787	2.20846	2.52828	2.79814	2.5726	1.30608	2.3058	1.60364	0.866789	1.34812	2.32696	1.23865	1.21149	1.43448	1.57163	1.8941	2.06126	0.5045	1.04817	1.92817	1.54198
		Probiotics + Amylase	31	z-score	-1.08907	0.15966	0.399266	2.29372	-1.41034	0.622452	-0.928646	0.256783	0.984434	-0.020433	0.315985	-1.41649	0.502813	0.37759	-0.0828007	-0.266119	0.283701	1.42598	0.467069	1.24041	0.416853	0.431886	0.780091	0.406321	-0.145464	0.24489	0.40286	-0.263696	0.0411126	-0.152444	0.445633	0.214	0.742806	1.04043	0.0810251	0.325265	0.334352	0.449535	0.545336	0.236291	0.0354369	0.0107924	-0.272155	1.03257	0.392379
		Probiotics + Amylase	32	z-score	1.10865	0.745772	1.98813	1.11033	-0.962629	-0.0727923	-1.65371	1.54981	1.79755	0.0993957	0.970989	-0.18403	0.54857	0.248813	1.46643	-0.580912	0.69139	0.426858	-0.5682	0.277981	-0.498234	0.823484	-0.541321	-0.803141	0.206051	1.08351	0.368969	0.0038879	0.578548	-0.752345	-0.99412	0.088749	0.0509193	0.0199117	0.453715	0.614228	0.31265	0.397005	0.714442	0.342333	0.0876633	0.208427	0.736594	1.11564	0.212427
		Probiotics + Amylase	33	z-score	-0.910265	-0.26708	-0.519581	-0.261401	-0.610582	-0.203648	0.0978136	-1.61179	-0.32609	-0.324614	-0.071979	-0.0826107	-0.0585908	0.955103	-1.15448	2.4934	-0.409943	-0.620236	0.717652	0.526009	1.68371	0.588184	0.425304	0.606007	-0.549127	0.231749	0.488892	0.641972	1.57886	2.10007	-0.591298	0.653825	0.271083	0.804627	-0.00372598	-0.0748378	0.154802	-0.319171	0.259159	0.149202	0.137417	-0.0829573	0.0718805	-0.0600833	1.21782
		Probiotics + Amylase	34	z-score	0.888313	-0.0442528	-0.777632	-0.441411	-0.688032	-1.29761	0.206359	-0.107588	0.532959	-1.30926	0.709861	-0.394981	1.81147	1.64681	0.28042	0.160488	2.00616	2.0896	2.8261	1.81843	3.22555	1.31291	-0.108813	-0.151801	-0.171242	0.733464	0.348182	0.854803	0.227009	0.650423	-0.544381	-0.452838	-0.00403345	0.413519	-0.0327384	0.35994	0.0553151	0.198006	-0.273132	-0.3291	-0.17845	0.117515	-0.432937	1.57417	0.613246
[truncated: 47 more columns]

## Sheet: Sheet3
Probiotics vs. Control
				P < 0.05:							*		*	*	*						*																			*	*
8 differentially expressed genes		Treatment	ROI	Target Name	Prkcd	Opa1	Ripk1	Tradd	Bcl2	Rock1	Traf2	Tjp2	Plec	Lmna	Ywhag	Sfn	Casp6	H1f3	Fnta	H1f2	Hmgb2	H1f1	H1f5	Appl1	Casp3	Casp7	Dnm1l	Dsg2	Casp8	Ywhaq	Bcap31	Tjp1	Gsdmd	Add1	Septin4	Stk24	Mapk3	Mapk1	Ywhab	Gsn	Vim	Dynll2	Hmgb1	H1f0	Ctnnb1	Ywhae	Bak1	Dsp	Dynll1
		CONTROL	1	z-score	-0.192892	0.307746	-0.689937	-0.383998	0.552101	0.865673	-0.36517	0.308318	1.15756	1.40559	0.854371	0.0963971	2.23666	1.52316	0.564598	1.57877	0.442512	1.92801	2.82998	1.99738	2.13317	0.317316	1.18181	0.953575	1.07379	0.563952	2.0065	0.202405	0.896911	1.45606	1.40556	1.13723	1.53492	2.20709	2.19764	4.95188	3.26999	1.66941	1.99159	2.76356	2.03243	2.58816	2.13738	0.768506	1.90482
		CONTROL	2	z-score	1.66522	-0.182964	-0.735998	0.653971	0.842171	-0.507776	0.301335	-0.634882	1.35647	1.98426	1.05438	-0.593082	0.156194	0.391317	2.54237	1.59984	0.034673	0.748452	1.71662	1.50334	1.51729	1.70392	1.51872	1.60194	-0.243054	2.35089	1.27992	1.29402	1.46465	2.11496	3.97005	0.692081	0.572524	2.23271	2.03037	3.84821	3.02866	1.2343	2.61738	1.64055	2.28851	2.1213	1.94594	0.897007	2.67241
		CONTROL	3	z-score	0.859846	1.67234	-0.683955	0.535073	0.00287738	0.281588	0.244598	-0.571858	1.36376	2.03232	0.851456	-0.808854	1.77973	0.422166	0.317196	0.974268	0.303476	1.76588	1.50108	-0.256132	1.8117	1.61273	2.19546	1.6353	1.2852	1.4135	2.59685	1.34017	1.02364	2.39139	2.31738	0.641323	1.15246	1.31721	2.37686	3.24781	2.87652	2.44009	2.15442	2.31903	2.25336	2.45028	1.08579	1.55842	3.13941
		CONTROL	4	z-score	-1.69988	-1.51852	0.356897	-1.38051	-0.982656	0.336405	-1.77274	-1.76233	-1.0427	-1.07199	-0.642294	-1.28835	0.267613	-0.400478	-0.272025	-0.674523	-0.368532	-0.366606	0.107274	-1.72236	-1.45943	-1.70022	-0.307068	-1.39556	-1.32112	2.01439	-0.768638	-0.787721	-1.69864	-0.142547	-1.53885	-1.75556	-0.273216	0.49901	0.803709	-0.00438707	0.0238978	-0.584537	-1.37949	-1.52569	-0.12728	0.625782	-1.39038	0.671158	0.0260963
		CONTROL	5	z-score	-0.334172	0.784165	4.15167	4.39927	0.408218	1.53553	2.08857	-1.14959	-0.0855851	0.417582	3.30346	1.70849	-1.47331	-0.850362	-0.878576	-0.462362	-1.20854	1.8815	-0.772838	1.94321	0.830357	-1.16833	0.926574	2.74059	1.52954	-1.14031	-1.13445	1.45553	-1.93684	-1.65427	0.354834	-1.26209	-0.0617809	-0.855442	0.106743	0.231349	0.0238978	0.658808	-0.704342	-1.66704	-0.406885	-0.697685	-1.06457	-0.740398	-1.43327
		CONTROL	6	z-score	-1.97302	-1.80636	-1.91997	-0.802534	-1.26083	-0.622892	0.433723	-2.0687	1.50961	-0.633878	-1.13551	-0.988664	0.615798	-0.850362	-1.7884	-0.462362	1.87149	0.532635	0.358734	-0.413228	-1.74566	-0.370481	0.926574	-1.63886	-0.802819	-1.14031	1.06043	1.45553	-0.507646	0.361362	1.90421	1.69877	1.52398	1.46648	1.15219	0.534438	0.737054	1.72453	1.3211	1.30131	1.13094	1.53567	4.31134	3.49427	-0.217131
		CONTROL	7	z-score	-0.825827	2.16578	1.57122	2.31855	-0.760117	-0.622892	-0.228217	-0.0466499	3.80668	3.41424	-0.839582	-0.0896134	-0.0109353	-0.0405711	0.941078	-0.335066	-0.368532	-1.62554	-1.3009	-2.14128	-0.543516	-0.210912	1.66676	0.550867	1.99601	-0.509373	-0.0370104	2.80149	0.206953	2.27621	1.07788	0.218343	-0.696086	2.51134	0.943103	-0.354624	0.68951	-0.300344	-0.947394	-1.07337	-0.0154376	-0.697685	-1.26006	-1.58733	-0.752232
		CONTROL	8	z-score	1.57782	-1.51852	0.356897	2.08736	4.58084	1.2957	3.74342	0.688641	0.658837	0.680447	1.33058	1.10912	-1.12513	-0.400478	0.941078	1.8714	-0.368532	1.43188	1.11312	0.37225	0.830357	-1.70022	-1.54071	0.550867	-0.284518	-0.789792	-1.50027	1.00688	0.206953	-0.142547	0.526987	0.218343	0.995394	1.27298	-1.28719	1.07326	-0.768498	-1.29502	0.240863	0.170509	-0.12728	2.28012	-1.39038	-1.21092	0.0260963
		CONTROL	9	z-score	-0.607314	0.784165	1.36884	-1.38051	-0.982656	-1.58219	0.433723	-0.536844	-0.191931	-0.371013	-1.62873	-0.68898	-1.12513	1.39906	-0.272025	1.02276	0.378144	1.43188	1.11312	-0.675054	1.97525	-1.70022	2.16022	-0.422344	-1.32112	0.6123	3.62113	1.90418	1.15975	1.87309	-1.53885	1.2053	1.41826	0.49901	-0.590223	0.938557	0.974772	-0.584537	-0.299254	0.170509	-0.313683	-0.0359513	-1.39038	-0.26988	0.999007
		CONTROL	10	z-score	-2.13691	-1.97906	-0.250267	-1.84289	-0.0924969	-2.34963	-0.228217	-0.0466499	-1.0427	-0.581305	-0.247719	-0.0896134	-0.846579	3.19859	-0.514646	1.19249	-1.26454	-1.086	-0.395647	-0.884514	-1.23045	2.34219	0.186389	-1.20091	-1.73576	-1.35063	-0.914964	-2.04394	1.92199	1.87309	-1.40113	0.218343	-0.442364	-0.739346	0.106743	0.211143	-0.831889	-0.300344	0.0248159	-0.394892	-0.574648	-0.896205	-0.869081	-1.58733	-1.1414
		CONTROL	11	z-score	-0.825827	0.784165	-0.85743	-0.455747	-0.0924969	1.10384	0.433723	0.688641	-0.532238	1.10103	2.11973	1.34887	-0.846579	-1.12029	-1.24251	-1.35344	1.19949	-0.00690965	-0.395647	0.37225	-1.91739	-0.210912	-0.553797	-0.616987	-0.491838	1.17314	0.840943	0.109581	-1.50808	-0.545673	-0.987962	-0.966001	-1.45725	0.653805	-1.1478	-0.516271	-0.641714	-1.15292	-0.947394	-0.0556513	-0.12728	0.294915	0.303844	-1.58733	0.804425
		CONTROL	12	z-score	-0.170287	0.0933581	2.78555	0.237827	-0.760117	-0.622892	-0.890157	-2.25252	-0.0217775	0.0495715	0.936007	-0.0896134	1.66035	1.03915	0.941078	2.21086	-0.144529	-1.086	0.207858	-0.884514	1.51729	-0.210912	-2.03417	-1.20091	0.130124	0.331882	-0.475987	1.72472	-1.50808	-0.142547	-1.40113	-0.966001	-0.949808	-1.20373	-0.729617	-0.435447	-0.261365	-0.726633	-1.27146	-1.41261	-0.0154376	-0.896205	0.303844	-1.02271	-0.752232
		CONTROL	13	z-score	0.07554	1.21592	-0.781535	-0.36905	1.66	1.89526	0.847436	0.229084	1.82864	1.33761	-0.0257702	1.48373	-0.428757	1.84894	0.0312507	0.174119	1.45149	1.20707	1.11312	0.764989	-2.17499	0.427364	-1.3865	-0.543996	-1.58027	-0.0887456	1.60915	1.11905	-1.22224	-0.142547	1.12952	0.588451	0.572524	0.0152774	0.629468	0.231349	0.202187	-1.20621	1.3211	-0.394892	-0.12728	1.03937	1.13467	1.02405	0.269324
		CONTROL	14	z-score	0.783225	0.156159	-0.19507	0.931401	-0.274575	2.255	-1.37157	0.688641	0.697508	1.25397	1.42026	0.891169	1.28051	-1.21845	0.941078	-0.98312	-1.48854	-0.448355	-1.21861	-0.199006	0.205869	1.00761	-0.0827696	-0.245397	1.60022	0.484837	0.960664	1.33317	-0.312755	-0.875504	-0.34943	1.56419	0.111211	0.147205	-0.843666	-0.45749	0.283227	-0.649126	-1.03578	0.067709	-0.228954	-0.246503	0.446016	1.4411	0.645221
		CONTROL	15	z-score	-2.06407	0.0166018	-0.317729	0.546082	-0.982656	-0.622892	-0.301766	0.688641	-0.333726	-0.0205259	2.31702	-0.489191	-0.660881	-0.400478	0.941078	-0.108761	-1.11521	-0.9661	0.107274	0.37225	1.21199	1.13656	1.33779	1.19967	1.44315	-0.789792	-0.0370104	-1.08682	-0.428246	-0.814424	1.67468	0.547328	-0.555129	-0.532953	-0.125579	0.489536	0.446509	1.31008	0.420902	-0.394892	0.245527	1.06694	-0.521548	0.0437995	-0.0820049
		CONTROL	16	z-score	1.43684	1.67553	0.748615	0.483934	0.81202	-0.158716	-0.206864	0.688641	1.6331	1.42664	1.01238	0.780436	0.177759	-0.980973	-0.937275	-0.0722607	-0.729826	-0.772715	-0.785005	0.87901	0.497968	0.427364	0.56842	-0.485132	1.05303	0.114784	0.387806	0.109581	-0.0696656	0.702719	0.704694	0.60039	0.122372	-0.125161	0.713778	0.743016	1.80295	0.125946	0.484786	0.59	0.937023	0.711167	1.11102	0.762226	0.183017
		CONTROL	17	z-score	1.79633	0.369681	-0.493132	0.584614	0.0410271	0.298034	0.235141	1.79158	1.48408	2.27867	0.817635	1.49272	1.0754	-0.256515	-0.223501	-0.284148	-0.637335	-0.924135	-0.0335441	1.06347	1.92946	1.32095	1.88881	1.48515	1.68503	-0.341122	1.14823	1.02483	1.0073	1.18777	0.582076	0.810515	0.547152	1.30394	0.943103	1.49624	1.3361	0.38172	0.478514	0.554982	1.22601	1.84337	1.75045	0.784082	0.784967
		CONTROL	18	z-score	1.3403	0.483814	0.488889	-0.877923	0.952473	1.12887	0.289823	0.0492576	0.0669983	-0.233866	-0.942515	-0.558683	0.933706	0.851372	0.624616	0.616889	0.361912	2.5266	1.37551	0.64546	-0.513649	0.149853	-0.521615	-0.464658	-0.600006	0.368458	0.535568	-0.00745841	0.0826753	-0.668364	-0.341264	0.990742	-0.530615	-0.0730565	1.28856	0.657431	0.313294	0.774648	1.53245	0.195092	-0.00571225	0.510698	-0.0871312	-0.310794	-0.0162042
		CONTROL	19	z-score	-0.243125	-0.36718	1.70615	0.931401	1.61364	1.2957	0.433723	1.91413	1.08422	1.26459	1.00177	0.110176	-0.660881	-1.00032	-0.676393	-0.108761	0.129252	-1.56559	-0.0603665	-0.675054	0.0670942	-2.05482	-1.95192	-0.746748	-1.32112	0.144936	-0.524762	-1.08682	0.206953	0.75329	0.986063	-2.41353	-0.696086	-0.790944	-0.822546	0.130319	0.0238978	-1.05819	0.60094	-0.206425	-0.748624	-1.02855	-0.955964	0.0437995	0.0260963
		CONTROL	20	z-score	-0.451233	-0.202702	1.22427	-1.54565	-1.14161	-0.622892	0.433723	-0.361774	-0.678084	-0.220804	0.766904	0.937873	-0.130313	0.113675	-1.65843	-1.6444	-1.48854	-0.623532	0.0354279	-1.42313	0.339688	-0.0285476	-1.71694	-1.95168	-1.02495	0.211703	-0.977675	-1.42865	-0.201389	-0.142547	-0.456746	-0.627617	-0.877316	0.388443	-1.38676	-0.73565	-0.519459	-1.39652	-0.762211	0.332052	-0.606603	-0.272285	-0.0871312	-0.135446	-0.529853
		CONTROL	21	z-score	-0.775401	-0.544309	0.356897	-0.135636	-0.297918	-0.180139	1.70669	-1.29099	-0.650037	-0.613657	-1.02169	-0.781191	0.696148	-0.123626	2.34081	-1.3926	-0.454687	-0.0899165	-0.395647	1.33899	1.09456	-0.80009	0.641887	-1.02124	-0.443995	0.396594	0.300664	0.52372	-0.2328	-0.91779	-0.00271543	-0.237173	0.0845972	0.0822558	-0.536611	-0.2738	0.316475	0.289903	0.4486	0.90988	-0.299344	-0.468623	0.213619	-0.197492	1.07385
		CONTROL	22	z-score	0.18728	0.470162	-0.19507	-0.644904	-0.274575	-1.14615	-2.27421	-0.982474	-0.926685	-0.4666	-0.193913	-1.0704	-0.618676	-1.70923	-1.044	-0.751672	0.446023	-0.448355	-1.35577	0.657878	-0.730862	1.00761	-0.419217	0.285446	-0.378754	0.102449	-1.03468	-0.624575	-0.572609	-0.142547	-0.912841	-0.589164	0.918508	0.358288	-1.41391	-0.677919	-0.667647	0.319714	-0.593863	0.221909	-0.279791	-0.0660301	0.0905846	0.157865	-0.769922
		CONTROL	23	z-score	-0.408665	-0.78585	-0.747037	-0.329643	0.332352	0.946868	2.5399	0.0201947	-0.230602	0.202511	0.344144	-0.580005	-0.238838	-1.70923	-0.382307	-0.0573286	0.242385	0.532635	-0.258487	0.657878	-1.04311	0.137238	-0.0827696	-0.776239	-0.661464	1.632	-0.635615	-0.624575	-0.572609	-0.509025	-0.34943	-0.0508257	-0.465429	-1.1193	-0.273421	0.387486	0.801886	0.125946	-0.299254	-0.549092	-0.533978	-0.787921	-0.264847	-0.612075	0.114543
		CONTROL	24	z-score	-1.78392	-0.810004	0.823946	-0.669154	-0.811472	-0.401516	1.1975	-0.72538	-0.0610437	-0.532776	0.344144	1.15523	-1.23226	-0.538904	-0.738603	-1.3926	-0.971616	0.740152	-0.859882	-0.594492	-0.490675	0.181873	0.357201	0.550867	1.23052	1.04371	-0.205848	-0.511628	-1.55206	0.787746	0.315106	-0.237173	0.572524	0.0822558	0.42842	-0.522488	-0.341823	-0.529884	-1.04711	-1.30823	-0.643474	-0.774039	-0.237506	0.453995	-0.572618
		CONTROL	25	z-score	-0.0610308	-0.175289	-1.32967	0.353422	0.315493	0.656171	-0.301766	-0.536844	0.0916583	0.329961	0.508551	0.609648	1.42823	-0.400478	-0.676393	0.739881	1.24926	0.532635	-0.563287	1.07045	0.448726	0.427364	0.51536	0.550867	0.233784	-0.55611	-1.01251	0.109581	-0.904645	-0.366506	-0.391164	-0.275133	-0.696086	-0.532953	-0.474062	-0.363604	-0.610019	-0.110882	-0.209235	-0.112191	-0.12728	-0.14624	0.130077	-0.26988	1.05306
		CONTROL	26	z-score	-0.0610308	-0.942852	-0.781535	0.642411	-0.565394	-0.143243	1.12324	0.229084	0.0739339	-0.195769	-0.27238	0.359912	0.0935202	1.17411	-0.726939	1.65924	1.54482	0.307825	0.987385	1.02681	-0.457649	0.0284413	0.00134232	0.185913	-0.0253669	0.787562	-0.0370104	0.221744	-0.864945	-0.394501	-0.419856	-0.0283949	0.0967953	-0.371709	-0.24174	-0.459021	-0.629829	-0.406916	0.105833	-0.324217	-0.523387	0.253557	-0.250037	1.02405	0.55309
		CONTROL	27	z-score	-0.607314	-1.35405	-0.0767915	-0.719966	-0.346828	-0.0747221	0.118514	0.163433	-0.313469	-0.571291	-0.360455	-0.603357	0.864501	-0.143402	-0.445325	0.295354	-0.688535	-0.880458	-0.467493	1.12032	0.993913	1.03525	0.574105	-0.978465	0.307827	-0.99009	-0.559602	-0.659535	1.29587	-1.00639	0.428614	-1.33258	-0.756496	0.0567402	-0.98849	-0.485481	-0.700578	-0.787532	-0.530733	-0.233349	-0.739748	-0.650418	-0.459488	-0.404314	-0.946815
		CONTROL	28	z-score	0.783225	0.784165	0.0809133	0.300879	1.24274	-0.884519	-0.168041	0.354418	0.697508	-0.179838	0.0751156	1.54502	-1.37835	1.23546	-1.044	-0.0573286	-0.877629	0.0421398	-0.807128	-1.05589	-1.97984	-0.152887	-0.419217	-0.776239	0.469376	-1.04472	-0.236545	-0.135138	-0.572609	0.223932	0.0261774	-0.589164	-0.119445	0.358288	-0.843666	-0.347276	-0.537983	-0.26159	-0.15195	-0.549092	-0.68649	-0.697685	0.446016	-0.868722	0.822114
		CONTROL	29	z-score	0.233122	0.252775	-0.577201	0.664641	-0.0411415	-0.401516	-0.0754615	0.688641	-0.0610437	0.356921	0.799424	-0.50456	-0.589458	-0.123626	-1.57844	0.174119	0.148397	-1.1275	-0.0474711	-0.836177	0.037738	-0.554599	-0.212173	-1.24583	-1.16164	-0.574085	-0.374685	-0.0974887	-0.452677	-0.297595	0.632928	0.446102	-0.40333	-0.0963533	-0.858287	-0.335972	-0.341823	0.125946	-0.0499695	-0.264415	0.173833	-0.544977	0.213619	0.236833	0.400293
		CONTROL	30	z-score	-0.170287	0.956866	-1.16101	-0.282354	0.0744081	-0.478998	0.599208	0.320995	-0.787469	-0.528732	0.640076	-0.808854	-0.428757	1.03915	0.395182	-0.971548	-0.0885284	0.127976	-0.546523	0.37225	-0.543516	-0.689619	1.11162	-0.179041	-0.180857	-0.509373	-0.475987	-0.0250143	1.20739	-0.545673	-0.471502	0.366386	0.509094	-0.158866	0.211288	-0.0919462	0.356704	1.19167	0.672956	0.53802	-0.0433981	-0.399905	-0.57585	-0.458087	-0.0711948
		CONTROL	31	z-score	1.57782	0.0166018	1.53749	0.738741	-0.611757	-1.58219	0.801468	0.484393	0.162556	-0.195769	-1.13551	0.609648	1.89248	0.199367	-1.28294	-0.250202	-0.804092	0.382761	-0.898568	0.37225	0.0670942	0.781962	0.309753	1.68628	0.233784	-1.25716	0.328804	-0.0399693	-0.428246	-0.926404	-0.391164	0.382836	-0.343694	-0.532953	-0.822546	-0.543212	-0.45154	0.599601	-0.209235	0.0762757	-0.00301075	-0.0359513	-0.0871312	-0.740398	-0.946815
		CONTROL	32	z-score	0.485252	-0.287777	0.14753	-0.025253	0.321888	0.270247	-0.0227872	1.57606	0.673505	0.789219	0.140054	2.08051	0.363664	-0.338425	-0.564843	-0.615996	-0.909228	-0.397614	-0.707805	-0.2778	0.830357	-0.342969	-0.987698	0.148159	-0.213028	0.418908	-0.188382	0.573702	-0.187308	-0.00353754	-0.0191545	-0.700544	-0.302379	-0.675293	-0.109557	-0.2738	-0.681061	-0.609036	-0.746247	0.0730262	-0.0694303	-0.526547	-0.558997	0.184414	-0.0745497
		CONTROL	33	z-score	0.18728	1.20284	0.816869	1.03649	0.231198	0.336405	0.333429	0.465825	-0.617315	-0.498462	0.164792	0.0193625	-0.492064	-0.727666	-0.933717	-0.365926	-1.25097	-0.857101	-0.715688	0.181831	-0.00229331	-0.0561786	0.0293796	0.196972	0.0924289	-0.534866	-0.768638	-0.461429	-0.399373	-0.386866	0.401785	-0.76861	-0.811414	-0.626768	-0.590223	-0.677919	-0.725276	-0.197001	-0.692066	-0.600492	-0.483141	-0.457055	-0.324086	-0.440977	-1.09423
		CONTROL	34	z-score	0.611317	-0.810004	0.0066101	-0.535775	-0.554695	-0.622892	-0.0754615	0.405837	-0.453706	-0.694539	0.799424	-0.158771	1.17825	0.0840121	-0.178709	-0.413402	-1.48854	-0.401192	-0.743823	-0.715334	0.301944	1.04109	-0.639203	0.887748	1.35013	-0.735865	0.0474082	-0.0974887	0.976522	-0.762742	-0.479448	-0.464932	-0.354537	-0.274962	-0.375772	-0.351515	-0.414967	-0.365927	-0.548539	-0.721085	-0.299344	-0.544977	-0.763818	0.996901	-0.797136
		CONTROL	35	z-score	0.981873	0.679497	0.448891	-0.224556	-0.679193	0.249197	-0.0677466	0.24301	-0.269274	-0.402875	-0.104237	0.34629	0.647451	0.908274	-0.0514609	-0.134478	-1.14915	0.450886	-0.487087	-0.199006	-0.5227	0.0405299	-0.643516	-0.156923	0.375139	-0.407403	-0.569103	-0.950866	0.466808	-0.753345	0.401785	-0.76861	-0.811414	-0.626768	-0.716945	-0.567705	-0.811719	-0.584537	-0.593863	-0.600492	-0.533978	-0.607449	0.386778	-0.098782	-0.298207
		CONTROL	36	z-score	0.922278	0.0933581	0.559285	-0.455747	0.575123	0.720125	-0.890157	-0.0466499	-0.702392	-0.581305	-0.642294	-1.40822	0.267613	-0.760385	0.698457	-0.165338	-0.667202	-0.90615	-1.09974	0.37225	-0.543516	-0.63643	-0.800525	-0.227702	-0.90648	-0.509373	-1.06129	-0.60826	-0.174166	-1.08318	0.113819	-0.176438	-0.35779	0.49901	-0.172044	-0.597095	-0.546627	-0.0161506	-0.623324	-0.734133	-0.68649	-0.631512	-0.347781	-0.26988	-0.49279
		Probtiotics	1	z-score	-0.197601	-0.511098	0.230404	0.931401	-0.287219	1.2957	-0.255798	0.688641	-0.510969	-1.15961	-0.888904	-0.464218	-0.428757	-1.0753	0.182889	-0.356282	-0.648535	-0.366606	-0.961433	-0.936879	-0.171425	-0.503455	0.309753	0.0642614	-0.154942	-1.31558	-0.768638	-0.675558	-0.150346	-0.226531	-0.592009	-0.521872	-0.590368	-0.565202	-0.328861	-0.728434	-0.926977	-0.495727	-0.906886	-0.677592	-0.546687	-0.739043	-0.168584	0.200639	-0.500897
		Probtiotics	2	z-score	0.967266	1.08893	0.803341	1.0334	-1.01538	0.73141	-0.34503	1.55369	0.608792	-1.02044	-0.787359	0.43924	0.062798	-1.4061	-0.771538	-0.200282	-1.0603	-0.895571	-1.0169	0.0950226	-0.0788237	-0.605142	0.164618	-0.221977	-0.254029	-0.21246	-0.359787	-1.31555	-0.549681	-0.55753	0.263694	-0.0429089	-0.546838	-0.479837	-0.754216	-0.677919	-1.06681	-0.68902	-0.346912	-0.694222	-0.390437	-0.756073	-0.374613	0.0899287	-0.546204
		Probtiotics	3	z-score	0.07554	-0.726975	0.356897	-0.152309	0.82548	-0.622892	0.64058	0.458863	-0.88318	-0.962459	0.159187	-0.876283	-0.167619	0.499289	0.0312507	0.49236	0.121474	-1.99648	-0.67854	-0.413228	-0.672317	0.626825	-0.923889	-0.361519	-0.608456	-0.877422	-0.722912	-0.226907	0.564253	-0.268524	-0.290741	0.958558	-0.775374	-0.710322	-1.46143	-0.728434	-0.748688	-1.07299	-1.10943	-1.13698	-0.336983	-1.06991	-1.30893	-1.26973	-1.31166
		Probtiotics	4	z-score	0.342744	0.033288	-0.0390795	0.177516	0.662204	0.378114	0.433723	0.688641	-1.15367	-0.462444	-0.170519	-0.011435	-0.70125	-0.0875154	-0.957692	0.395504	-0.855494	-0.288411	-0.395647	0.235645	-0.812317	0.56612	-0.199795	0.170045	0.752086	0.368458	-0.22787	-1.17785	-0.0416029	-0.580728	-0.341264	0.604543	0.0761115	0.229802	-0.711435	-0.537356	-0.782279	-0.615427	-0.510604	-0.394892	-0.467668	-0.438746	-0.172126	-0.310794	-1.20062
		Probtiotics	5	z-score	0.0170097	0.0933581	0.270159	-0.158501	-0.37862	-0.458441	-0.511906	-0.466816	-0.459315	-0.310929	0.513248	0.526879	-0.607824	0.113675	0.00525563	-0.480548	-0.848537	-0.392298	-0.568077	-0.166363	0.143421	-0.0285476	0.503611	-0.366732	0.307827	-1.23045	-0.0997214	-1.27483	-0.528063	-0.9488	0.36959	0.302939	-0.152396	-0.872027	-0.789357	-0.539364	-0.913393	-0.361242	-0.947394	-0.927984	-0.542693	-0.158845	0.24799	0.348516	-0.613245
		Probtiotics	6	z-score	-0.0391794	1.19865	0.47833	-0.10896	0.174551	0.816054	0.0365591	-0.120179	0.590776	0.0285423	0.521703	-0.0176893	0.406887	0.607261	0.941078	-0.385985	-0.301331	0.154954	0.630312	-0.31897	0.418195	0.427364	-0.701834	1.42676	0.19232	-0.00462007	0.358069	0.378771	-0.0788863	-0.626299	0.0449578	0.159126	0.0650801	-0.367839	-0.018711	0.510191	0.508844	0.722751	0.122037	0.45321	-0.160832	0.275063	0.147454	0.162998	0.162304
		Probtiotics	7	z-score	-0.478776	0.377808	-0.000258262	-1.92449	0.260949	-0.453604	0.0443467	1.33743	0.833995	0.185643	1.04045	0.968093	-0.305869	0.340507	0.298847	0.174119	-0.104999	-0.578192	-0.306896	-1.47593	-0.785964	-1.07446	0.273469	0.550867	1.30088	0.529824	-0.682564	-0.523808	0.206953	-0.73538	-0.890746	0.0441752	0.348652	-1.36763	0.352731	-0.55906	0.107799	-0.250192	-0.489884	-0.793999	-0.423332	-0.347355	-0.432109	-0.4913	0.312246
		Probtiotics	8	z-score	0.737383	-0.810004	0.356897	-0.135636	0.472412	-0.180139	-0.584646	0.123033	-1.0427	-1.50335	-0.111135	-1.19614	-0.268057	0.291651	-1.01855	-0.413402	-1.14393	-0.504951	-0.511706	1.09731	0.037738	-0.80009	-1.63561	0.101693	-0.683211	0.0730343	-0.881197	0.109581	-0.0129233	-0.142547	0.156195	-0.69269	-0.500915	0.0822558	-0.536611	-0.2738	-0.670972	0.453861	-0.673181	-0.394892	-0.256328	-0.697685	-0.0871312	-0.631817	-0.797136
		Probtiotics	9	z-score	-0.170287	-0.136911	0.559285	-0.91813	-0.982656	-1.39033	0.65437	1.66903	-1.12778	-0.651402	-1.23416	-1.0486	1.10326	1.39906	0.455837	1.02276	1.05015	-1.086	-0.0938946	-0.884514	-0.772495	0.640123	-0.0603398	-0.811629	0.752086	-0.509373	1.13359	-1.14664	0.588073	-0.545673	-0.712517	-0.176438	-0.188642	-0.120168	0.106743	-0.381565	-0.483235	-0.0161506	0.348886	-0.621052	-0.611928	-0.697685	-0.478106	-1.21092	-0.946815
		Probtiotics	10	z-score	-0.539028	0.352411	-0.591796	-0.802534	-0.426307	-0.982629	1.05429	0.229084	0.392972	0.28615	-0.395685	0.921819	-0.428757	0.161877	-1.10603	0.49236	0.821482	1.03846	-0.489945	-1.19871	1.25969	0.427364	0.00134232	1.64573	-0.414093	-0.877422	-0.997272	-0.395151	1.27885	0.739293	-1.32366	-0.891979	-0.299645	-1.14568	1.41356	-0.2738	-0.689258	-0.406916	0.409649	-0.500905	-0.0224278	-0.0152722	0.768126	0.847602	1.30304
		Probtiotics	11	z-score	-0.557652	-1.41386	-0.885029	0.143248	-0.274575	-0.492079	-0.168041	1.5242	-0.288609	-0.323219	-0.328427	0.400778	1.66035	0.499289	-0.713153	-0.635948	0.598752	-0.448355	0.290154	-0.0561923	0.0497473	-1.02326	0.0854543	-0.245397	-0.520109	-1.42711	-1.03468	-0.379856	0.206953	-0.509025	-1.00674	-0.723748	-0.119445	-0.169421	-0.0833388	-0.494228	-0.624426	-0.842894	-0.225602	-0.163591	-0.559397	-0.291621	-0.175989	-0.740398	-0.106573
		Probtiotics	12	z-score	-0.607314	-0.942852	-0.0225805	-0.224556	-0.565394	-0.742804	-0.945319	1.1482	0.765183	0.329961	0.0975346	0.659596	-1.12513	-0.400478	-1.48513	-0.356282	0.798149	-0.366606	0.358734	-0.0204888	-1.0301	-0.104533	-0.461273	0.79417	-0.932395	-0.789792	-0.128464	-0.33907	0.445153	0.277377	-0.678086	-0.151764	-0.696086	0.0152774	-1.02583	-0.206447	-0.510969	-0.406916	-0.501798	-0.889618	-0.336983	-0.242743	-0.494397	0.553528	0.593628
		Probtiotics	13	z-score	-0.0610308	-0.0793435	1.62182	-0.802534	0.130043	0.336405	-0.945319	-0.536844	-0.510969	-1.24723	-0.149075	-0.389297	-1.8215	-1.30025	-0.878576	-0.674523	-0.368532	-1.04104	-0.898568	-0.413228	0.544134	-0.104533	-0.615479	-0.665647	-1.32112	-0.789792	-0.402824	-0.33907	-0.0312463	1.03324	0.526987	-0.76861	-0.907521	-0.0814692	1.15219	-0.543212	-0.966597	-0.406916	-0.839371	0.877261	-0.034078	-0.449535	-0.57585	0.200639	-1.35219
		Probtiotics	14	z-score	0.485252	2.31929	-0.992356	0.160763	-0.982656	-0.942658	0.433723	0.280146	-0.75911	-1.18881	-0.971107	-1.08856	0.267613	0.199367	0.53671	2.43717	0.751481	0.832382	0.274914	-1.02415	0.0670942	0.781962	0.104146	-0.422344	-0.630052	-0.789792	0.694618	0.109581	-2.01624	-1.26234	-0.161626	-0.439625	0.149654	-1.04894	-0.357901	-0.722821	-0.926977	-1.53185	-0.299254	-1.33723	-0.935028	-0.477107	-1.17317	-0.26988	-1.27112
		Probtiotics	15	z-score	-1.69988	-0.750961	-0.992356	0.931401	1.24274	-0.622892	-0.669511	-1.35383	-0.333726	-0.487841	-0.313481	-0.489191	2.1246	-1.00032	-0.676393	2.43717	-0.617423	-0.366606	-1.06621	1.07045	0.0670942	-2.05482	-0.307068	0.550867	1.09762	1.07966	-1.25639	-1.08682	-2.01624	-0.590465	-0.161626	-1.09759	-1.25991	-0.532953	-0.590223	-0.49831	-0.715671	-0.347709	-0.119215	-0.960293	-0.500086	-0.918263	0.130077	-0.583559	-0.0820049
		Probtiotics	16	z-score	1.42174	0.784165	0.356897	-0.0594192	0.289	0.199363	-1.45753	-0.361774	-1.58962	-1.27226	0.766904	-0.346485	-1.32409	-0.657554	0.421177	0.174119	-0.688535	0.147246	0.466503	-0.525439	-0.150981	-1.85219	-1.71694	-1.95168	0.307827	-0.389194	1.21721	0.878697	-2.2431	-1.00639	-0.456746	1.0643	-0.514856	-1.93348	-0.490657	-0.73565	-0.519459	-1.09202	-0.99369	-0.152577	-1.00604	-1.12309	-0.924934	-0.942049	-1.0858
		Probtiotics	17	z-score	-0.019009	1.04986	0.590421	0.131123	1.24274	-0.180139	0.179131	-0.442576	0.0371219	-0.77542	-0.338775	-0.366244	-0.589458	-0.538904	0.381184	0.36996	0.320707	-0.504951	0.648881	-0.594492	0.830357	-1.53656	-0.781546	-0.347482	-0.443995	0.720154	-1.05003	-0.718697	-1.11231	-1.22789	-0.95618	-0.464932	-0.891257	-0.274962	-0.858287	-0.0561972	-0.0858185	-0.529884	-0.423897	-0.525369	-0.772522	-0.392269	-0.839006	-1.2833	-0.123582
		Probtiotics	18	z-score	-0.825827	0.438761	-1.16101	-1.14932	-1.42774	0.240476	1.09566	2.15922	0.233453	0.785593	-1.13551	1.52868	1.24253	-0.0405711	-0.514646	-1.35344	-0.480533	-0.276682	0.509611	-0.256132	-0.886984	-1.16833	2.40694	0.258904	1.37405	1.17314	0.621455	0.378771	1.06447	0.26058	-0.987962	-0.669915	0.318802	-0.0427706	0.315833	-0.2738	0.166529	-0.0871989	-0.299254	0.45321	-0.0154376	-0.399905	0.890306	0.388846	0.31797
		Probtiotics	19	z-score	-0.334172	0.352411	0.356897	0.931401	0.408218	1.17579	0.0200106	-1.60914	-1.20222	-1.02818	-1.87534	-1.21343	0.0935202	-1.52519	0.941078	-1.09884	1.73149	-0.479011	0.358734	-0.805966	0.401022	0.427364	-0.923889	-0.179041	0.752086	-0.61453	1.06043	0.109581	0.206953	-1.40232	-0.161626	-0.891979	0.413948	-0.855442	-1.46143	-0.475859	-0.154391	-0.140485	-0.906886	0.0291589	-0.546687	-0.697685	-1.06457	-0.740398	-1.06843
		Probtiotics	20	z-score	-0.425219	0.0166018	0.0195837	0.160763	0.686393	2.255	0.98534	-0.128349	1.36781	0.855691	-0.149075	1.80838	0.267613	-1.60017	0.738894	-0.108761	0.00480599	0.682508	0.358734	-0.151402	0.639541	0.959261	1.13218	1.19967	0.924853	-1.02347	0.57268	0.707782	0.524553	0.641311	0.297449	0.0538512	0.643002	0.49901	1.15219	0.803851	-0.00251538	0.718015	1.14106	0.641677	0.77367	0.956649	0.455889	1.14168	0.890906
		Probtiotics	21	z-score	0.485252	1.19052	0.624763	0.523416	1.34092	0.73141	-0.150342	1.01303	0.946597	1.29895	1.30157	3.13639	0.185687	1.13442	0.941078	0.848041	0.553832	0.61198	1.11312	0.279841	-0.684944	-0.0419568	0.600022	0.72261	0.386226	-0.0887456	0.543988	-0.365461	1.29987	1.16169	-0.465426	0.479596	0.199403	-0.343254	0.78321	0.106548	0.611203	-0.312882	0.844523	-0.0955619	0.267457	0.586857	0.487832	1.75058	1.08485
		Probtiotics	22	z-score	-2.24616	0.208493	-1.16101	-0.802534	1.24274	-0.143243	-0.945319	0.995012	-1.14905	0.242339	-0.149075	0.659596	-0.0805723	-0.850362	0.637802	-0.462362	0.93815	1.20707	0.610195	-0.413228	0.830357	1.75711	-0.615479	1.28078	0.752086	-1.14031	1.06043	-0.114744	0.206953	0.6973	-0.161626	-0.521872	-0.378933	1.27298	-0.24174	-0.442183	-0.887357	0.303567	0.375892	0.59456	0.198926	0.0467654	1.21612	0.671158	0.593628
		Probtiotics	23	z-score	-0.129316	1.21592	-0.402058	-0.585792	-0.843569	0.636186	1.46801	0.458863	1.19057	0.351866	0.159187	-0.201995	-0.951035	0.836702	0.258707	0.174119	1.24149	0.195419	-0.0184565	0.175881	1.47436	0.427364	0.463958	-0.179041	0.363359	0.699931	0.23735	-0.0586631	1.8148	1.11722	0.0966038	1.14361	0.255372	0.885997	0.368105	0.0292895	0.439905	2.79026	2.13127	0.877261	0.921239	1.28752	2.23428	-0.740398	1.48546
		Probtiotics	24	z-score	1.77292	0.0440148	-0.51048	1.17911	-0.664742	0.302145	0.433723	0.294735	0.871529	1.39394	1.08397	0.873655	1.06346	1.27052	1.8509	-0.553288	-0.408532	1.6888	0.789809	0.260039	1.8117	1.45316	0.265694	0.967958	0.307827	1.11305	1.13882	-0.082698	1.02364	1.29719	0.502394	0.958558	0.255372	0.803071	1.30154	0.39011	0.703094	1.64841	1.3211	1.059	1.19086	1.50022	0.750672	1.78024	1.79818
		Probtiotics	25	z-score	0.18728	-0.471847	-0.471054	-0.960164	-0.881502	-0.0996389	-1.07069	0.0201947	-1.27473	-0.848949	-1.27003	-1.23386	0.141	0.253898	3.257	1.56281	3.39879	1.02313	3.17052	0.943507	-1.04311	1.58787	-0.0827696	0.550867	-0.0960444	0.102449	-0.43608	2.06733	0.986516	-0.325786	-0.912841	-1.1275	-0.234773	0.147205	-0.273421	0.167057	0.196784	0.319714	1.02649	0.53031	-0.533978	-0.697685	0.0905846	-1.12537	-0.858368
		Probtiotics	26	z-score	0.0170097	-0.696135	-1.16101	0.435991	-0.903178	0.610491	-0.0390912	-0.624378	0.324607	0.304926	0.132765	-0.474921	-1.32409	2.04175	1.72093	1.44708	1.23149	2.07419	2.72965	0.37225	0.339688	-0.0285476	0.662222	1.1765	-0.58069	1.4135	0.433322	0.109581	0.206953	1.15322	0.281054	1.27579	0.210064	0.720145	1.45089	-0.475859	-0.247781	0.430439	1.3211	0.574367	0.152325	0.507616	0.611038	0.267856	0.443058
		Probtiotics	27	z-score	-0.243125	-0.750961	-0.317729	-1.38051	1.61364	1.61547	-1.405	-1.76233	-0.75911	-1.42247	-1.29992	-1.48814	-0.196634	0.799212	-0.676393	-1.24028	-0.741869	-0.666353	-0.898568	-2.07146	-0.314537	-0.991027	-0.307068	-0.746748	-1.32112	-1.72452	-0.0370104	-1.98412	0.524553	-1.4863	-0.161626	-1.09759	-0.414172	-0.274962	-1.51951	-0.588115	-0.821324	-0.821365	-0.659332	-0.0179579	-0.748624	-0.918263	-1.17317	-0.26988	-0.946815
		Probtiotics	28	z-score	1.14079	0.0933581	0.356897	0.931401	-1.42774	1.10384	-0.890157	-0.781941	-0.787469	-0.371013	-0.839582	0.270007	-1.68222	-0.0405711	-0.514646	-0.335066	0.0794735	-1.086	-0.999152	1.62901	0.143421	0.427364	0.926574	-1.78484	-1.73576	-0.509373	-0.914964	0.109581	0.206953	0.26058	-0.987962	-0.373829	-0.442364	-1.66811	0.524923	-0.677919	-0.546627	0.125946	-0.947394	-0.0556513	-0.798332	-0.896205	-0.869081	0.106535	-0.946815
		Probtiotics	29	z-score	-0.243125	-1.51852	-0.317729	-0.224556	-1.35356	-0.942658	-0.301766	0.280146	0.0916583	1.26459	0.344144	0.309965	-0.660881	-1.60017	-0.676393	0.174119	0.378144	0.232888	0.274914	0.721351	-1.0778	-0.63643	-0.307068	1.19967	-1.32112	0.6123	-0.524762	-1.38592	0.842153	1.20121	-1.30931	0.876312	0.00869743	-0.790944	0.571387	0.399732	0.763467	-0.584537	1.14106	0.170509	0.245527	0.184627	-0.304339	-1.21092	1.32331
		Probtiotics	30	z-score	-0.170287	-1.97906	-1.46459	-1.14932	0.241313	-0.910682	-1.22113	0.320995	-1.17031	0.680447	-0.54365	-0.808854	1.66035	-0.0405711	0.577147	1.44708	2.6555	1.34195	2.32013	0.058059	-1.23045	0.746502	-0.183704	-0.325023	-1.42478	2.01439	-0.475987	0.647962	-0.364726	-0.747237	0.0449578	-0.373829	0.699385	0.885997	0.734013	0.130319	-0.356452	1.19167	0.0248159	1.81017	0.0404834	0.0963954	0.108356	0.388846	1.38817
		Probtiotics	31	z-score	-1.69988	-1.51852	-0.655043	-1.38051	1.24274	-2.54149	-1.77274	-1.76233	-1.0427	-0.721499	-1.62873	-1.28835	-1.12513	-0.400478	0.941078	-1.52317	1.12482	-0.366606	-0.898568	-0.675054	-1.45943	-0.63643	-0.307068	-1.39556	-0.284518	0.6123	-1.50027	0.109581	-1.69864	-1.4863	-0.850239	-0.76861	0.149654	-1.82291	0.803709	-0.812625	0.0238978	-1.29502	-1.37949	-1.52569	-0.872893	-0.697685	-0.738756	-1.21092	0.0260963
		Probtiotics	32	z-score	-0.170287	2.16578	-0.85743	0.237827	-1.42774	-1.77405	-0.890157	-1.51723	-1.29793	-1.42247	-2.02331	-1.16847	-0.0109353	-0.0405711	0.213216	-1.86262	0.303476	-1.086	-0.999152	-2.14128	-0.543516	-1.48746	-2.03417	-1.78484	-0.491838	-0.509373	-0.475987	-1.50556	0.778633	-0.142547	-0.161626	-1.55817	-1.71097	-1.66811	-1.56598	-0.92039	-0.831889	-1.15292	-0.947394	-0.394892	-0.798332	-0.896205	-0.869081	-1.02271	-1.33598
		Probtiotics	33	z-score	0.07554	-0.511098	-1.16101	0.0644332	0.408218	0.816054	-0.393702	-0.690029	1.50961	-1.02818	-0.0257702	-0.988664	-0.428757	1.84894	0.486164	-0.462362	-0.788537	1.54428	-0.395647	2.72868	0.401022	0.0284413	0.926574	0.915821	1.91826	2.54018	2.15787	2.465	2.35075	2.12504	2.93713	2.8091	4.69551	3.20791	1.41356	0.0292895	3.11424	3.32312	2.94145	3.84562	4.83571	2.90049	0.890306	1.37694	-0.0955176
		Probtiotics	34	z-score	2.53381	-1.37461	-0.781535	0.0644332	-0.426307	-0.622892	-1.22113	-1.14959	-0.0855851	-0.371013	-1.13551	-1.43819	-1.99559	-0.175536	0.486164	-1.09884	0.471478	-1.15344	-0.772838	-0.805966	-0.457649	1.62413	0.463958	-0.543996	1.91826	2.01439	-0.860092	-0.226907	0.206953	1.11722	1.12952	3.54931	4.0612	1.46648	2.72037	0.483923	1.80679	1.99096	0.916009	1.93739	3.43768	1.90789	1.13467	2.78849	0.755779
		Probtiotics	35	z-score	0.485252	-0.511098	-0.781535	0.497917	-1.26083	-0.982629	-0.393702	-1.60914	-1.68078	-1.15961	-0.765599	-0.988664	0.615798	-0.850362	-0.423663	-1.09884	-0.788537	-0.816226	-0.584242	1.55047	-0.0283136	-0.769404	-0.923889	-0.179041	-1.58027	-1.14031	-0.585731	0.109581	-0.507646	-0.898409	-0.419856	0.958558	-0.696086	0.305517	-0.677344	-0.526374	-0.986407	-0.406916	-1.31197	-0.394892	-0.756391	-1.44214	-1.06457	-0.740398	-1.79811
[truncated: 47 more columns]

## Sheet: Sheet5
Amylase vs. Control
				P < 0.05:						*						*	*		*	*		*	*	*	*																	*			*		*	*	*
43 differentially expressed genes		Treatment	ROI	Target Name	Cd14	Diablo	Fas	Traf2	Tlr4	Rock1	Birc2	Ptk2	Aven	Kpna1	Tnfrsf10b	Bmx	Ripk1	Satb1	Pkp1	Ly96	Xiap	Ppp3r1	Ppp3cc	Pmaip1	Mapt	Opa1	Tnfsf10	Ticam1	Gzmb	Dffa	Clspn	Mapk8	Fadd	Bid	Gsdme	Casp9	Bmf	Bcl2l11	Bad	Oma1	Bcl2l1	Appl1	Tradd	Casp3	Bcl2	Prkcd	Bax	Sfn	Plec
		CONTROL	1	z-score	-0.680227	-0.401491	-0.166746	0.733012	0.347494	-1.27263	1.21142	-0.264853	0.832156	-0.410012	0.446451	0.497482	1.50544	0.000182564	0.86656	1.98284	-0.197684	0.747596	0.839834	0.135761	-0.248334	0.142786	0.218755	0.038783	0.58759	0.620831	-0.19322	0.0621137	1.2432	0.679463	0.790753	-0.296315	0.592937	0.745573	0.626407	-1.0315	0.170952	-0.115621	0.589528	0.00799439	-0.915984	1.18526	-0.754609	-0.0499908	-0.401015
		CONTROL	2	z-score	-1.15674	-0.401491	0.292553	-0.88099	-0.303818	0.987997	-0.28858	0.194827	-1.52105	-0.498885	0.949755	0.452024	0.630501	0.69684	0.694191	0.517182	-0.522584	1.71977	0.493569	0.766518	0.702636	0.230627	-0.670669	-0.628351	-0.148331	0.457014	1.43735	0.643334	1.51888	1.01937	1.38127	-0.33581	-0.423819	-0.00336093	-0.839481	-1.35716	0.210101	-0.115621	-0.467147	-0.476984	0.254147	0.633805	-0.662985	-1.37836	-1.1225
		CONTROL	3	z-score	-0.723546	-0.401491	-0.89745	0.286451	-0.303818	0.611226	0.870508	-0.787216	-0.237483	-0.611995	0.381087	0.104889	0.860892	0.205082	0.670686	0.580297	0.540727	1.06324	2.09898	1.5693	-0.523408	1.50033	1.29098	-0.371486	-0.527441	-0.682259	0.547948	-0.598363	0.509255	-0.887639	1.05917	0.116591	0.427879	0.0987665	0.252622	0.469903	-0.985727	-0.27118	0.852922	-0.0471167	-0.0849249	0.0155092	-0.775432	-0.438579	-1.05153
		CONTROL	4	z-score	-0.236575	-0.669166	0.150012	-0.0534204	-0.752998	0.546265	0.0476262	0.527698	0.996172	0.187579	-0.173382	1.52421	0.262216	-0.218848	1.59467	0.732642	0.922664	0.723651	0.728961	0.317013	0.139209	-0.205549	0.585459	0.532705	0.29153	1.05862	0.886921	0.613271	1.04629	0.687835	0.739846	0.595735	0.530329	0.074115	-0.440029	0.259896	-0.146291	-0.646666	-0.0863206	0.614217	0.00448562	0.26617	0.256414	0.918284	0.0251876
		CONTROL	5	z-score	-0.460297	-0.0602798	0.319051	-0.103678	0.247292	-0.330702	-0.230888	0.884346	-1.20909	0.000169036	-0.327864	0.357611	0.136174	1.29262	0.0875836	0.276861	0.72391	1.28176	1.1157	1.42962	1.92959	-0.803194	0.114642	-0.74608	0.398892	0.872858	-0.572807	-0.161432	0.637317	0.380644	0.904315	0.265734	-1.32046	0.0830545	0.323878	0.543103	-0.702375	-1.0041	-0.537941	0.194524	-0.859728	0.372218	-1.00129	-0.555845	-0.915062
		CONTROL	6	z-score	0.229484	-0.703929	-0.0623598	-0.0963167	-0.185397	0.525596	-0.834033	-0.264853	-0.100933	-0.854375	0.675225	0.352842	0.531762	1.32271	0.553162	0.475106	0.873012	1.94703	1.08717	1.28259	2.07015	0.901413	0.974589	-0.58554	0.699093	0.769756	-0.0371851	0.0621137	-0.242592	0.569104	0.253915	0.33202	-0.859571	0.405149	-0.527451	0.216144	-0.345105	-0.582297	-0.262629	-0.46045	-0.982469	0.683937	-0.58802	-0.223361	-0.76122
		CONTROL	7	z-score	-0.130402	-0.572097	0.716522	-0.103678	-0.203616	-0.113334	2.0768	-0.972052	-0.342521	-0.717648	-1.07452	-0.429164	-0.386003	0.583357	-0.0615822	0.677396	0.583328	0.801012	0.516399	-0.26857	0.582934	0.413066	1.72096	0.748178	1.81412	1.43992	1.6552	1.17984	0.228345	0.54873	-0.117742	-0.281124	0.565004	0.0830545	-0.789976	-0.584171	1.05934	-1.10282	0.523978	-0.0153219	-0.353421	0.0540724	-1.00129	-0.783479	-0.587528
		CONTROL	8	z-score	1.17818	0.707446	-0.224158	0.540034	0.021838	-0.189413	1.21142	0.539586	-0.394515	-0.543321	0.0330222	0.861147	-0.90818	-0.594025	0.564914	-0.177079	-0.400746	0.504553	0.679068	1.18702	1.4807	1.21884	-0.380639	0.490079	0.342283	0.887034	0.407516	0.425376	-0.0170379	0.800858	0.938384	1.44148	0.0119337	0.108979	1.25209	0.108297	0.679891	-0.115621	-0.313758	-0.476984	-0.239502	-0.285283	-0.216318	-0.983798	-1.19347
		CONTROL	9	z-score	-0.810185	0.707446	0.668344	-0.192009	1.35407	-0.587591	-1.17494	-0.369326	0.0356163	-0.773582	-0.599376	0.600796	0.202633	0.763898	-0.0344611	1.21144	-0.234604	-0.830604	-0.464282	2.04714	1.12704	1.0212	0.552728	1.01986	0.141577	0.434676	2.30335	0.722591	0.401848	0.701535	-1.75923	1.40917	-1.05764	-0.41187	-0.429942	1.61182	-0.345105	-1.28231	0.202184	-1.61778	0.912346	0.51683	-0.900374	0.565772	0.0452093
		CONTROL	10	z-score	-0.130402	-0.828006	0.981502	1.59669	0.0969893	0.104034	1.49988	0.353946	-1.3824	-0.512557	-0.0789768	0.200256	0.44948	-0.267763	0.833412	-0.390698	-0.541328	0.96126	0.173939	1.18702	1.4807	-0.499129	-0.688517	0.476495	-0.733293	-0.54479	1.6552	1.51516	-0.589598	0.212558	-0.799114	2.7266	0.313609	1.63853	-1.53255	-0.906249	-0.0247938	0.674137	-0.183968	0.824063	-0.606574	-0.794317	-1.47703	-0.965587	-1.07883
		CONTROL	11	z-score	0.749318	-1.10718	-0.271132	2.39167	-0.777499	1.21063	-0.152216	-0.0559078	-0.374033	-0.531202	-1.18765	0.972726	-0.537909	0.428608	-0.739608	1.84259	0.0976807	0.495084	-0.261919	0.900314	0.419703	-0.775552	0.236332	-1.2277	-0.192932	-0.570565	0.196868	-1.25884	0.724068	-0.887639	0.656544	-0.206552	-1.05764	-0.105488	1.91028	0.850541	-0.985727	0.117717	-0.355592	-0.873784	0.0148022	-0.485812	-0.338136	-0.833145	-0.728963
		CONTROL	12	z-score	-0.130402	0.963355	-1.13834	1.11087	-1.10543	-0.113334	-0.230888	-0.176453	0.350731	-0.102376	-0.0789768	0.200256	0.867222	-0.267763	-0.359914	-1.19177	1.70798	1.12151	1.03009	1.42962	0.582934	-0.803194	0.114642	-0.0668717	0.398892	0.305799	0.466929	0.509206	0.228345	0.212558	-0.117742	0.539164	-0.189183	-0.694685	-0.789976	0.382063	1.33037	-0.905379	-0.655932	-0.435014	-1.11288	-1.64271	-1.47703	0.309166	-0.587528
		CONTROL	13	z-score	1.54351	-0.586314	0.216003	-0.319598	0.998805	0.925201	0.169752	-0.839452	-0.419549	-0.410012	0.0869476	0.497482	-1.05903	-0.819414	-0.210748	0.825743	1.02069	0.979065	1.21083	-0.565079	-0.464464	-0.0768166	-0.74801	-0.353649	0.792012	0.41606	0.879523	0.304289	0.455552	2.379	1.0368	1.08602	0.0482464	0.745573	-0.267427	0.36417	0.758189	0.45476	0.248665	0.311106	-0.00181896	-0.193374	-0.525549	-0.0499908	-0.460153
		CONTROL	14	z-score	0.153674	-0.401491	1.4121	1.04002	0.998805	0.140262	-0.507329	-0.839452	0.957326	-0.410012	0.89583	-0.298035	-0.568765	0.81978	-0.857133	0.488255	0.665334	0.660795	0.345169	0.135761	0.0218281	-0.955227	0.605461	-1.0404	0.894223	0.211289	1.63044	0.0621137	1.19397	-0.109606	1.71344	1.53034	-0.0425353	0.55834	1.92247	-0.79889	-0.905649	0.419111	0.504312	-0.408784	-0.870276	-0.193374	-0.611446	-0.214393	-0.474938
		CONTROL	15	z-score	1.02161	-0.0846521	0.817467	0.0813967	-1.23426	0.207542	1.56856	-1.24988	-1.34939	-0.219571	0.549166	1.8937	0.061577	0.907594	-1.04181	0.715542	-0.139666	-0.542019	-0.184829	-0.464959	0.924941	-1.4258	0.356864	-0.325618	0.938028	-0.490784	0.113278	0.892428	-0.472749	0.644778	1.21255	0.747491	0.852314	0.157125	-0.0120461	-0.400126	0.142988	0.495502	-0.700881	0.744122	-0.654794	-0.652919	-0.0347066	-0.848518	-0.798085
		CONTROL	16	z-score	0.00595481	0.707446	-0.120816	0.192673	0.686176	0.573549	-0.28858	-0.356789	0.281406	-0.0367473	0.32422	0.697498	-0.31081	0.401785	0.177083	-0.107653	0.403383	0.358727	0.701328	0.367039	0.00237648	0.546855	-0.415443	0.0309343	0.0479147	-0.0344368	-0.751047	0.556151	0.195627	-0.379103	-1.63039	0.161831	0.0772966	0.0415751	-0.131564	-0.0173135	-0.447604	0.449056	0.453183	1.48718	-0.272412	1.36908	-0.278164	0.531337	0.70132
		CONTROL	17	z-score	-0.618072	0.12887	-0.0668983	0.244845	1.16871	1.38934	-0.582057	0.284764	0.712427	0.459394	-0.66332	0.131841	0.567537	0.632698	1.39116	0.909591	-0.798043	1.26085	0.925863	-0.321308	0.127544	0.67747	-0.0250381	0.252061	0.054314	0.478382	0.105282	-0.00106237	-0.0324485	0.373336	-0.236241	-0.3049	-0.385927	-0.931388	-0.951404	0.172012	-0.0247938	0.107572	-0.840614	-0.453262	0.626173	0.985456	0.370772	-0.819109	-0.480723
		CONTROL	18	z-score	-0.32284	1.1233	-1.17146	0.776871	-0.466646	2.14186	-0.19483	1.3153	3.21039	0.256532	0.356575	0.554305	-0.568765	-0.409616	-0.210748	-0.524209	-0.857638	-0.120414	1.17992	-0.389869	-0.950755	1.5153	-0.989701	-0.304595	0.434273	-1.3245	0.504063	-0.664411	-0.28287	-0.837977	0.606215	-0.691268	-0.723399	-1.40761	0.0454147	-0.624431	-0.465222	0.205218	-0.390453	-1.77278	1.32372	-0.0784884	0.247528	0.525418	0.988732
		CONTROL	19	z-score	0.340877	0.232187	0.489396	0.382142	0.440538	-0.330702	2.28284	-1.08571	0.796393	0.161312	-0.683416	0.335131	1.22529	-0.146174	1.17436	0.715542	-0.139666	-1.53403	-1.24482	-0.615139	0.924941	-0.108188	-0.803254	-0.998358	2.33978	0.913362	-0.25452	-0.353043	-1.48544	-1.22818	0.368952	-0.945166	-1.48207	-1.28725	0.44764	-0.998272	-0.0247938	-1.58232	-1.4313	0.224502	-1.43836	-0.52162	-1.99808	0.166081	-1.10222
		CONTROL	20	z-score	0.489401	0.102571	1.29466	-1.34031	1.70933	2.49508	1.55232	-1.623	0.0356163	-0.773582	0.577179	-0.514994	-0.0442147	1.43448	-0.387035	1.21144	0.76225	-0.0730683	1.15462	0.3269	-0.28763	0.302497	-1.34565	-1.2277	0.476087	-0.570565	-0.154212	-0.466268	0.401848	2.688	-0.148714	-0.85284	-0.463433	-0.718253	-0.429942	-0.291373	0.615828	-0.582297	0.75996	0.118217	-0.58356	0.51683	0.598926	0.135336	0.0452093
		CONTROL	21	z-score	-0.203712	-0.771137	-1.31499	0.382142	-0.303818	1.55315	-0.455246	0.884346	0.0811328	-1.15062	1.88446	1.63393	1.65629	-0.614515	0.86656	0.0543415	-1.00994	-0.87269	0.345169	0.135761	1.91296	-0.296419	0.0254018	0.234999	0.178745	-1.42688	-0.622318	0.546464	1.04629	-0.0489083	0.298652	-1.2837	-0.496444	-0.00336093	-0.267427	0.596782	1.93266	-0.971193	0.75996	0.00799439	1.27801	-0.346556	0.16163	-0.378796	0.367781
		CONTROL	22	z-score	-0.839065	0.3378	-0.166746	-0.319598	0.13039	-0.330702	-1.70524	1.26741	0.581815	-1.15062	0.805954	0.270191	-0.153925	-0.614515	2.59025	0.825743	-0.197684	-0.409751	0.592502	0.135761	-1.11285	0.142786	-0.361304	-0.549864	-0.2301	1.43992	-1.05142	-0.906586	-0.922835	-0.0489083	-0.685552	1.08602	-0.133317	-0.00336093	0.0901064	1.52723	0.758189	-0.115621	0.419097	0.917328	-1.28165	-1.87837	0.84881	-0.773362	-0.814982
		CONTROL	23	z-score	-0.0304336	-0.199866	1.29466	-2.20154	-1.13276	-0.844481	-0.493125	1.51118	2.08386	-0.531202	-0.0110986	0.972726	-0.0442147	1.09919	1.02326	-0.0508496	0.76225	1.63139	1.15462	1.47373	1.4807	0.661846	0.869124	1.01986	-0.861951	-1.24073	-0.154212	-0.862554	0.401848	-0.093052	1.05917	0.116591	0.130775	2.34557	-1.89258	0.0892651	-0.665416	0.117717	-0.634479	-0.625784	-0.58356	0.0155092	-0.900374	-1.15597	-1.30959
		CONTROL	24	z-score	0.0345457	-0.95596	-0.74087	0.382142	0.021838	-0.330702	1.21142	0.884346	-1.29574	-1.07656	0.356575	-0.979907	-1.58701	0.512431	-1.18033	-1.39204	-1.31453	0.400392	-0.767826	1.18702	-0.464464	-1.94344	-0.554657	-1.62905	-0.0256774	-0.403025	-0.944141	-1.7542	1.04629	-1.38426	0.0526007	-1.57991	-1.13192	-1.40761	-1.16126	-1.14781	-2.66736	-0.7573	-0.773923	-1.43178	-1.5559	-1.80178	0.50522	-1.10217	0.72261
		CONTROL	25	z-score	0.749318	-1.28864	0.292553	-0.249424	0.217231	-0.330702	-1.03858	0.194827	-1.52105	-0.143394	0.518351	-0.366222	1.53561	-0.778435	-0.598579	-0.177079	1.42682	-2.3078	-0.100029	1.18702	0.702636	2.60233	3.27373	-1.09927	-0.393638	2.91427	-1.13723	-0.228496	0.337404	-1.60277	-1.27607	1.08602	-0.641695	-1.57612	-1.48304	-0.519756	2.08926	-2.16899	1.98707	-0.476984	-1.06225	-0.836736	-1.35016	-0.510318	2.63869
		CONTROL	26	z-score	-0.884447	-0.0529682	-0.297974	0.201695	0.440538	0.557401	-0.395722	-0.002179	-0.748569	0.0851351	-0.128754	-0.833791	-0.481487	-0.673058	0.287892	-0.276259	-0.975124	0.846797	-0.481627	-1.2459	0.146875	2.03764	0.39001	0.414396	0.552546	-0.245059	-1.0269	0.269692	0.438673	0.145324	-1.40261	0.375106	-0.641695	-0.998373	0.539577	-0.400126	-0.125463	-0.628964	0.409358	1.39365	-0.310023	0.581286	0.240165	-0.983798	0.600954
		CONTROL	27	z-score	-0.335164	0.363293	-0.562694	-0.380092	1.94208	1.13091	-1.37478	-0.304481	-0.402284	0.187579	-1.17751	-1.01518	-0.486837	-0.473205	0.123589	-0.70376	0.0403902	-0.0665378	-0.57593	-0.879249	-0.531538	0.475976	-0.854687	-1.05055	-0.850416	-0.212376	-0.311592	-0.438938	-0.909254	-1.12053	-0.787366	-1.24284	-0.709312	-0.390741	-0.107153	0.115516	-0.510783	1.21199	-0.403676	1.64898	0.231451	-0.304299	-0.170111	-0.387867	0.428958
		CONTROL	28	z-score	-0.737408	0.175156	-0.947555	0.255829	1.31143	-0.217671	-0.28858	-0.632597	-0.800067	0.283194	-0.77586	-1.51177	-0.528035	-1.22102	0.64248	0.37833	-0.0352332	-0.557891	-1.1685	-0.0744907	-0.697884	-0.0856007	-0.0674076	-0.251616	-0.688006	-0.476743	-0.673809	-1.62342	-0.938587	-1.07834	-1.09892	-1.47328	-0.510969	0.0415751	0.318928	-0.854717	-0.729478	0.808396	0.514538	1.15982	0.517427	1.25878	-0.278164	-0.841754	0.594872
		CONTROL	29	z-score	4.56144	4.03426	2.12975	-1.72308	-1.60644	0.611226	-1.28858	-1.41405	-0.920231	-0.854375	1.16546	-0.638971	0.44948	1.43448	1.72841	2.36854	-1.00994	-1.33563	-1.13882	0.135761	-1.11285	-1.61403	-1.13472	1.01986	-0.638945	-1.01734	-0.622318	-1.39094	-1.31666	-1.02007	-0.685552	-0.0988379	2.40857	1.12004	0.44764	-0.79889	-0.0247938	-1.82676	-1.28522	-1.20445	-1.28165	-1.57201	-1.89991	-1.29945	-1.40636
		CONTROL	30	z-score	0.749318	-0.124257	-0.74087	1.96106	1.97577	1.78864	-0.663579	2.60814	-1.29574	0.923077	-1.26119	1.06571	3.84363	2.35652	0.75883	2.9471	0.513037	0.400392	2.01466	0.398577	1.4807	1.0212	-1.42475	1.01986	-0.0256774	0.518446	-0.944141	-1.7542	1.04629	0.800858	0.0526007	-1.57991	-1.13192	-0.565062	-1.96571	-0.101054	-0.0247938	1.16774	3.82773	0.614217	0.0895975	-0.423146	-1.04093	0.673381	-0.607998
		CONTROL	31	z-score	2.65538	1.81638	-0.166746	3.53997	0.998805	1.55315	-1.28858	-1.41405	-0.920231	-0.854375	-0.991562	-0.638971	0.44948	-1.02431	-0.857133	1.21144	-1.00994	-0.64122	-0.396828	0.135761	0.183925	-1.61403	-1.13472	2.19716	-0.638945	-1.01734	-0.622318	-1.39094	-1.31666	-1.02007	-0.685552	-0.0988379	-0.859571	1.12004	-0.624961	0.596782	-0.0247938	-0.115621	1.78255	0.614217	4.20334	1.18526	0.16163	0.278814	0.0129522
		CONTROL	32	z-score	1.89295	0.0420836	-1.08534	0.382142	0.998805	1.36477	1.21142	0.884346	1.18263	5.7222	0.518351	-0.366222	-0.636648	-0.778435	-0.598579	-0.177079	2.15785	0.608714	3.01636	1.18702	-0.0754302	1.0212	0.489449	-0.392892	0.342283	-1.50879	0.407516	-1.97216	-1.78925	-0.728721	-0.390291	-0.33581	0.0119337	0.446	2.37832	1.99245	-2.13885	-0.115621	-0.467147	-1.56818	-0.404052	-0.836736	-0.525549	0.436641	-0.980569
		CONTROL	33	z-score	-0.203712	-1.51043	-1.31499	0.382142	-1.60644	-1.27263	-0.0385804	-0.264853	-0.920231	-0.854375	-0.991562	0.724772	1.35459	-1.02431	-0.857133	-1.10276	-1.00994	0.747596	1.82916	3.28954	-1.11285	1.0212	0.0254018	-1.33473	-0.638945	1.43992	-0.622318	-1.39094	-1.31666	-1.02007	-0.685552	-1.2837	0.22981	1.12004	-1.69756	-0.79889	-0.0247938	-0.971193	-1.28522	1.52355	-1.28165	-0.652919	0.16163	-0.904884	-0.696706
		CONTROL	34	z-score	0.1775	1.37281	0.292553	-0.249424	-0.564342	-2.02617	1.21142	-1.87373	2.08386	0.923077	1.81256	1.27027	-0.0935841	2.17211	-0.598579	-0.87134	-0.76626	-1.89116	-0.545227	0.556266	-1.63156	-2.14108	-0.206622	-1.09927	-0.393638	0.70274	-1.13723	-0.228496	-1.08036	0.145324	-0.390291	-0.33581	0.0119337	-1.57612	-0.839481	-1.35716	-0.0247938	-1.14231	-1.69425	-1.02258	-0.404052	-1.93964	-0.937857	-0.510318	-1.40636
		CONTROL	35	z-score	-0.966135	2.03817	-0.396396	-0.88099	0.998805	-0.330702	-1.78858	-1.18421	0.281406	-0.143394	1.81256	-0.366222	2.62174	-0.0407973	0.177083	1.21144	3.6199	1.02536	2.12596	-0.0744907	-0.0754302	0.230627	-0.206622	0.313485	-1.12956	-0.0344368	0.407516	1.51516	-1.08036	-1.60277	1.38127	1.08602	1.31919	-0.902082	-0.19592	0.317648	-0.0247938	-1.14231	0.146406	1.15982	-1.06225	-0.285283	0.299066	-0.510318	-0.554774
		CONTROL	36	z-score	0.195946	0.492813	0.759261	-0.229051	0.872745	0.125069	-0.240193	-0.0053565	-0.0965285	0.149025	-0.400121	0.240863	0.799844	0.363713	-0.148195	0.651555	-0.341793	0.971599	1.20684	-0.0337967	0.476746	2.04129	0.624172	-0.347319	-0.32242	-1.17587	0.0836165	1.09331	-1.46911	-0.503161	-1.44752	0.168711	0.370375	0.467743	0.13624	0.776869	-1.27504	0.298365	0.364119	0.350217	0.487702	1.06667	0.538471	0.0624394	0.825625
		Amylase	1	z-score	-0.203712	1.26191	-0.166746	0.382142	0.998805	2.02412	-0.663579	-1.41405	0.581815	-0.854375	-1.53082	-1.32084	-0.455627	0.81978	-0.857133	0.632892	-1.00994	1.442	-0.396828	-1.44113	-1.76124	-0.955227	-1.71477	0.431215	0.58759	0.211289	0.0213282	-0.664411	-0.725922	1.16504	-1.4237	0.493592	-0.859571	-1.12676	-1.69756	-0.79889	1.73692	0.312165	0.248665	-1.65912	0.912346	-0.652919	0.50522	-1.49673	0.0129522
		Amylase	2	z-score	0.749318	-0.95596	0.981502	-1.19677	-0.955129	-1.74359	1.21142	0.884346	-0.169208	2.25617	-0.452307	0.0429007	-0.90818	-0.409616	-0.210748	-0.524209	-0.400746	-0.64122	-0.767826	-0.389869	1.4807	1.0212	-0.554657	2.7858	3.65393	1.43992	0.0213282	1.51516	-0.725922	-0.291699	0.0526007	-0.691268	1.31919	1.12004	0.44764	-0.101054	-0.0247938	5.01781	0.75996	1.97822	-0.733151	-1.11246	0.50522	1.26523	0.190367
		Amylase	3	z-score	-1.15674	-1.51043	-1.31499	-0.670468	-1.60644	-2.21456	-1.28858	-1.41405	0.581815	0.0343508	0.0869476	-0.638971	-0.455627	0.205082	-0.857133	-1.10276	0.208442	0.747596	-1.13882	-0.915499	-1.11285	-1.61403	1.18552	3.37445	1.81412	1.43992	1.95227	2.96821	-1.31666	0.436672	-0.685552	-0.0988379	0.22981	1.12004	-0.624961	-0.79889	1.14968	-0.971193	-1.28522	-0.295117	0.912346	-1.57201	0.84881	1.85708	-0.696706
		Amylase	4	z-score	0.340877	1.1827	-0.494817	0.833261	0.440538	-0.330702	-1.46715	-0.593196	-1.13481	-0.981336	-0.683416	0.335131	-1.10213	-0.673058	-1.59586	-1.76396	-0.661827	-2.12924	-1.24482	1.18702	0.924941	-0.108188	0.688326	-0.493803	-0.814164	-1.19286	-1.35791	2.76063	-1.99179	-1.22818	-0.26375	-1.45296	-0.0814418	0.157125	-0.931418	-0.998272	-0.52814	-0.482295	-0.554797	-0.554926	0.442204	0.660065	-0.231044	1.51888	2.09124
		Amylase	5	z-score	0.749318	-0.623279	-1.08534	-0.88099	-1.34592	-0.895859	-0.28858	0.194827	-0.619822	-0.67663	-0.77586	-1.18447	-1.17971	-1.51607	-0.598579	-1.5656	0.695793	-1.05787	-0.990425	-1.336	-0.853497	-0.559942	-0.206622	-0.392892	-1.12956	-0.771614	-1.13723	-0.228496	0.337404	-1.60277	0.495492	-1.75764	-0.641695	0.446	1.0912	-1.35716	0.679891	0.911065	0.146406	-1.56818	0.912346	3.57489	3.18522	3.751	2.21289
		Amylase	6	z-score	0.749318	0.152977	-0.166746	-0.670468	1.65012	0.140262	-1.91358	-1.98865	-0.169208	0.478714	-1.53082	-1.32084	-1.81329	-1.63901	-1.50352	-1.68131	-1.00994	-2.03004	-1.13882	-1.44113	0.183925	-0.955227	-1.71477	1.01986	-0.638945	1.43992	-0.622318	0.0621137	1.04629	0.436672	3.00521	0.493592	1.31919	2.24344	2.05654	-0.101054	-0.612031	0.312165	2.29384	1.52355	-0.184652	-0.193374	0.16163	0.476098	0.545196
		Amylase	7	z-score	-1.29289	0.707446	2.45782	0.382142	-0.675996	1.28403	0.675703	0.391832	-0.491075	0.923077	0.24102	-1.41825	0.061577	0.907594	0.0662742	0.219642	-1.70615	-0.64122	-1.24482	-0.164599	0.369179	1.0212	1.68271	-2.00747	-1.33982	-0.666303	-1.35791	-0.353043	-0.472749	-1.85249	-1.52915	0.0704278	1.78607	1.12004	0.907326	-0.400126	-0.0247938	0.9844	1.19821	2.56279	0.912346	2.23564	0.946978	1.18068	2.24331
		Amylase	8	z-score	1.94061	-0.401491	0.407378	0.645295	2.30143	0.140262	-1.28858	0.884346	-0.54472	0.0343508	-1.53082	-1.66178	-0.22935	-0.409616	0.112445	-0.813485	1.42682	0.573994	-0.953326	-0.127054	-1.43705	-0.625823	0.315431	0.136891	-0.332311	0.825603	-0.944141	1.51516	-1.02129	0.0724869	-0.316475	-0.691268	0.22981	-0.845912	-0.893111	0.247864	-1.19927	0.0982718	-1.28522	-1.43178	-1.28165	0.725714	-1.55632	-0.510318	0.0129522
		Amylase	9	z-score	-1.15674	-0.95596	-1.88912	-1.19677	-0.629473	-0.330702	0.898917	-0.552153	0.581815	-0.187831	-0.452307	0.383837	-0.681904	-0.409616	-1.18033	-1.10276	0.513037	0.921198	-0.0258292	-0.915499	0.183925	-1.28463	-0.844686	0.136891	-1.55885	-1.63165	-0.622318	0.0621137	1.34166	0.0724869	-0.316475	-0.691268	0.502155	-0.565062	0.17949	-0.79889	-0.612031	0.953843	1.27125	1.75088	1.73509	-0.193374	-0.525549	-0.904884	0.545196
		Amylase	10	z-score	-1.01012	0.323583	0.054071	0.139232	0.0969893	-0.439386	-0.663579	0.619146	-0.515834	0.102714	-0.20342	0.829676	-1.11705	-0.267763	-0.359914	0.677396	0.864492	0.801012	0.00270917	-0.632467	-0.913348	0.413066	0.114642	-0.0668717	-0.450247	0.164034	0.615463	-0.496752	0.364669	0.212558	-1.1398	-0.417839	-0.189183	0.212678	0.44764	0.0599853	0.110722	0.377978	0.877951	1.03391	0.785769	1.22061	0.42593	0.673381	1.90992
		Amylase	11	z-score	-0.0675646	-0.559911	0.32536	0.382142	0.998805	0.342103	0.497132	1.21269	-0.0619192	0.796116	0.0869476	-1.41825	-0.584928	-0.146174	-0.857133	-0.60686	-0.835881	-0.145215	-0.184829	-1.51622	-1.11285	-0.108188	-0.637523	0.178937	-0.113287	-0.841821	-1.17401	-0.145465	-0.641531	-0.395752	-0.896452	-0.0988379	-0.859571	-0.484819	-0.0120461	-0.599508	0.646334	-0.36007	0.613876	0.744122	1.38249	0.00357304	0.652473	0.955214	1.58434
		Amylase	12	z-score	0.272803	0.430212	0.69444	-1.19677	0.673149	-0.801666	0.586418	0.309746	-0.920231	0.923077	-0.721934	-0.979907	0.223203	-1.02431	0.112445	-0.524209	0.817631	0.400392	-0.582327	-0.652684	-0.140269	0.362388	0.89549	-0.451756	-1.25221	0.518446	0.0213282	0.788639	0.75092	0.0724869	-0.685552	-0.0988379	1.59154	-1.12676	1.25209	-0.79889	-0.0247938	-0.971193	-1.02957	-0.295117	2.28359	0.0363976	0.50522	0.278814	1.16615
		Amylase	13	z-score	-1.08867	-1.19359	-0.248764	-0.520095	0.161405	-0.936227	0.94356	0.391832	-0.491075	-0.600453	-0.452307	0.0429007	-0.714229	-0.673058	-1.04181	-0.276259	0.121415	0.102788	-0.131829	-0.840409	-1.29811	-0.955227	-1.05185	0.767584	-0.0256774	-0.403025	-0.25452	0.892428	-1.23227	0.0204603	-0.580101	1.33992	2.71982	1.84223	0.217797	-0.400126	-1.03149	1.16774	0.540833	-0.360069	0.677275	1.05396	1.24148	-0.763968	0.190367
		Amylase	14	z-score	-0.394318	0.263871	-0.855695	-0.670468	-1.34592	-0.142316	0.211419	1.8037	0.581815	2.34504	-0.77586	-0.91172	0.992544	-1.02431	-0.340025	-0.87134	-0.278909	-0.224576	-1.13882	-0.915499	-0.594141	-0.0328961	0.489449	-1.09927	-0.884251	0.70274	0.150057	-0.519106	-0.135185	-1.02007	-0.0950297	0.138134	-1.07745	-1.35144	-0.624961	0.875917	1.85436	1.08218	-0.671664	-0.65885	0.0347476	-0.652919	0.986246	-0.273578	-0.199945
		Amylase	15	z-score	-0.433753	-0.210295	-0.562694	0.164361	0.325035	-0.13582	-1.24547	-0.0667153	1.15156	0.187579	-1.40065	-1.86164	-0.0186787	-0.473205	-0.94629	-1.30226	0.670585	0.795486	-0.345656	-0.661746	-0.933986	-0.0692441	1.18552	-0.441607	1.68724	-1.48337	-0.844265	-0.589253	-0.54259	-0.367047	-0.940087	-1.12027	-0.709312	-1.32045	0.44764	-1.1839	0.70419	0.769453	-1.46153	-0.60868	0.117968	0.456326	1.10946	-0.142963	0.685904
		Amylase	16	z-score	-0.839065	-1.14078	-1.31499	-1.37221	0.13039	-1.27263	-0.455246	-0.647919	-0.419549	-0.558133	-1.71057	-1.54813	-1.66244	-1.84391	1.29748	-0.331359	-0.603809	-0.409751	-1.38616	-0.565079	-0.680593	-0.735624	-0.74801	0.234999	-1.04779	-1.42688	-1.05142	-0.422236	3.01541	-0.534489	-0.19345	-0.493791	-0.859571	-1.50123	0.44764	-0.79889	-1.19927	-0.400812	0.419097	0.311106	-0.550318	-0.959281	0.61975	0.541859	1.19572
		Amylase	17	z-score	-1.03761	-0.332183	-2.03265	-1.5915	-0.710887	0.552355	-0.19483	1.3153	-0.169208	-0.243376	-1.86785	-1.74701	-0.0596426	-1.33166	-0.937931	-1.17508	-0.172301	-0.120414	-1.04608	-0.192757	-1.1939	0.52709	-0.554657	0.799119	-1.6355	-1.09413	-0.461406	0.425376	0.381709	-0.291699	-0.777821	-0.246945	-1.74469	-0.775699	-0.557923	-0.886119	-0.0247938	-0.276041	-0.773923	0.443717	-0.11609	0.26617	-0.654395	-0.732262	0.78914
		Amylase	18	z-score	-1.395	-1.78766	0.120316	-1.98623	-1.9321	-1.74359	-0.663579	0.0224467	-0.169208	-0.410012	-0.452307	-0.979907	-0.22935	-1.33166	0.75883	-0.524209	2.3406	-0.64122	-0.211328	-1.17831	-1.43705	-0.955227	-0.554657	1.01986	-0.945578	-0.403025	-0.944141	-1.7542	1.93239	-0.291699	-1.05463	-1.57991	0.502155	-1.40761	-0.35681	3.03921	-1.7865	0.526058	0.75996	1.29622	0.912346	1.6448	1.0206	-0.806243	1.52098
		Amylase	19	z-score	-0.203712	0.707446	-0.166746	-1.72308	-0.303818	0.611226	-0.0385804	-0.264853	-0.920231	-0.854375	0.0869476	0.724772	1.35459	2.66387	0.435637	-1.10276	-1.00994	0.0531877	-1.13882	-0.915499	0.183925	-0.296419	-1.13472	1.01986	-0.638945	0.211289	-0.622318	-1.39094	-1.31666	0.436672	0.790753	2.27088	0.22981	-0.00336093	2.59284	1.99245	-1.19927	1.59552	-0.262629	1.52355	-1.28165	-1.57201	-1.89991	-0.510318	1.07744
		Amylase	20	z-score	0.0345457	-1.78766	-1.60206	-1.19677	-0.955129	0.375744	-1.60108	0.0224467	-1.29574	1.58962	-1.26119	0.0429007	-1.58701	-1.33166	-1.18033	-0.524209	-0.400746	-2.20364	-1.32432	1.18702	0.50812	-0.955227	-0.554657	1.01986	1.81412	1.43992	3.8832	0.425376	0.160183	-1.38426	-1.05463	-0.691268	-1.13192	-1.40761	-1.16126	-1.14781	-0.0247938	-1.39898	-1.54086	-1.43178	1.73509	-1.11246	-0.525549	-0.806243	-1.40636
		Amylase	21	z-score	-0.680227	-0.95596	-0.74087	-1.19677	-0.955129	-1.74359	1.21142	-0.839452	-0.169208	-0.410012	2.78322	2.08852	-0.90818	-0.409616	-0.210748	-0.524209	-0.400746	-1.68283	-0.767826	-0.389869	-0.464464	1.0212	-0.554657	-0.74608	-0.0256774	-0.403025	0.0213282	-0.664411	-0.725922	-0.291699	0.0526007	-0.691268	2.95326	-0.565062	2.05654	1.99245	-1.7865	1.16774	-0.773923	-0.749784	-0.733151	-1.11246	3.59753	1.26523	-0.341877
		Amylase	22	z-score	-0.884447	2.13322	0.489396	0.833261	-1.23426	-0.330702	-0.931435	-1.08571	2.72759	0.542194	0.24102	-1.41825	0.061577	0.38071	-0.48777	-1.26806	-1.70615	-0.0460134	-0.926826	-0.615139	-0.186583	-0.108188	2.6771	-0.493803	1.28847	1.96647	-0.806217	-0.353043	0.0335967	1.89341	1.00165	2.60941	1.78607	1.12004	1.36701	1.99245	0.981898	-0.482295	-1.4313	0.224502	0.912346	-0.52162	1.83049	1.01158	-0.493946
		Amylase	23	z-score	1.46409	1.1233	2.70388	-0.407315	-0.466646	-0.330702	-0.19483	1.74624	-0.169208	-0.410012	0.356575	-0.979907	1.12831	0.973454	-1.18033	-1.39204	-1.77142	-0.64122	-0.211328	0.398577	-1.92334	-1.94344	-1.85979	-1.62905	-1.40553	-1.3245	0.504063	-0.664411	1.04629	-0.837977	1.15983	0.197377	-1.13192	-0.565062	0.0454147	-1.14781	2.17735	1.16774	-1.15739	-1.43178	0.500972	0.26617	0.247528	2.153	1.38791
		Amylase	24	z-score	-0.32284	-0.124257	-0.310277	-0.802044	0.021838	-0.683925	-0.19483	1.3153	0.394059	0.256532	1.16546	0.554305	-1.2476	-0.870639	-1.66511	1.64536	-0.857638	-0.120414	-0.489577	-1.17831	0.50812	1.0212	-0.989701	0.136891	-1.40553	0.518446	-0.461406	-0.664411	-1.16897	1.89341	1.15983	-1.57991	0.502155	-0.986337	-1.16126	1.46908	3.0582	-0.43646	-0.773923	0.273217	-0.321777	0.610828	0.247528	-0.510318	-0.741059
		Amylase	25	z-score	0.0345457	-1.37181	-0.310277	-0.802044	-1.44361	-1.39037	0.273919	-1.2704	-0.732475	-0.743284	1.5699	0.0429007	-0.22935	0.0514074	-0.695537	-0.524209	-0.857638	-0.380817	-1.32432	-1.57254	-0.950755	-1.44933	-0.119613	-0.74608	-0.485628	-0.863761	-1.42688	-0.119518	-1.16897	1.34714	-0.501014	-0.691268	-1.13192	0.698765	-0.35681	0.422323	0.415634	-0.115621	0.75996	-0.0677834	-1.14453	-1.11246	-0.0101644	1.56115	0.0573058
		Amylase	26	z-score	-0.394318	-0.179704	-0.396396	0.592664	-1.86697	-0.895859	0.461418	-0.724533	-0.319413	-0.143394	-0.77586	-0.0934736	-0.455627	-1.76195	-0.081471	0.0543415	-0.76626	-1.19675	-0.693627	-1.336	-1.11285	-0.0328961	-1.13472	-0.628351	0.342283	-1.26306	0.664974	0.0621137	0.573699	0.728021	-0.0950297	-0.572782	-0.641695	-0.228041	0.23312	0.875917	-0.494583	-0.115621	0.350924	-0.840717	-0.404052	-0.101466	1.12368	2.80404	0.367781
		Amylase	27	z-score	0.892272	-0.623279	-1.60206	0.0663594	-0.173555	-0.471991	1.21142	-0.149933	-0.394515	0.256532	0.680128	0.247462	-0.500882	-0.0407973	1.72841	-0.524209	-0.76626	-0.537059	-0.879126	-0.705247	-0.853497	-0.3623	0.837484	-1.09927	-0.393638	-0.0344368	0.0213282	0.643334	-1.08036	0.800858	0.495492	0.908293	-0.478288	-0.059531	0.12586	-0.519756	0.679891	0.14105	1.37351	-1.02258	-0.239502	-0.00955679	1.32984	1.3836	0.243591
		Amylase	28	z-score	0.749318	0.707446	0.981502	0.382142	0.998805	-0.330702	1.21142	0.884346	2.08386	0.923077	1.16546	2.08852	0.44948	1.43448	1.72841	1.21144	1.42682	-0.64122	0.345169	1.18702	1.4807	1.0212	1.18552	1.01986	1.81412	1.43992	1.95227	1.51516	1.04629	1.89341	2.26706	1.08602	1.31919	1.12004	0.44764	1.99245	-0.0247938	-0.115621	0.75996	0.614217	0.912346	0.26617	-0.525549	-0.510318	-1.40636
		Amylase	29	z-score	0.749318	0.707446	0.981502	0.382142	0.998805	-0.330702	1.21142	0.884346	2.08386	0.923077	1.16546	2.08852	0.44948	1.43448	1.72841	1.21144	1.42682	-0.64122	0.345169	1.18702	1.4807	1.0212	1.18552	1.01986	1.81412	1.43992	1.95227	1.51516	1.04629	1.89341	2.26706	1.08602	1.31919	1.12004	0.44764	1.99245	-0.0247938	-0.115621	0.75996	0.614217	0.912346	0.26617	-0.525549	-0.510318	-1.40636
		Amylase	30	z-score	-1.33002	1.31232	0.355185	0.956293	-1.13276	1.46752	-0.493125	0.884346	0.445265	-0.0464425	-0.599376	-0.886924	-1.0316	-0.91255	2.08098	-0.681996	-0.234604	0.116316	-0.666645	-0.246515	-0.641297	0.302497	-0.0800634	-0.58554	-0.527441	-0.905646	0.899027	0.326305	1.04629	-0.490345	1.05917	-0.206552	-0.760537	-0.41187	1.03269	-0.672011	0.295517	1.05107	-0.355592	-1.12178	0.0148022	-0.485812	0.224101	0.565772	1.30324
		Amylase	31	z-score	-0.271785	-0.480701	-0.74087	0.833261	0.161405	-0.936227	-0.127866	-0.346939	-1.13481	-1.17178	2.08989	2.08852	1.80714	1.96136	2.28245	0.219642	0.121415	1.442	0.822168	0.0606714	-0.186583	-0.108188	0.688326	-0.493803	-0.814164	-1.19286	0.0213282	-0.353043	1.29946	1.2691	-0.26375	0.324326	-1.0152	2.32368	-0.931418	0.198019	0.981898	-0.115621	-1.21218	-0.749784	-0.263009	1.25091	-0.378296	-0.0875685	-0.417912
		Amylase	32	z-score	-1.29289	-0.00544228	-0.00271052	0.833261	0.998805	0.0729813	1.21142	2.36189	0.152659	-0.219571	0.472129	0.0429007	0.255528	0.117268	-0.210748	-0.276259	0.382496	-0.64122	-0.290828	-0.615139	-0.464464	0.456504	2.17991	1.52442	-0.288506	-0.403025	-0.25452	-0.0416756	0.28677	-0.916017	-0.26375	-0.437369	0.385436	-0.80579	-0.0120461	-0.400126	-0.52814	-0.115621	-0.993049	0.224502	-0.027938	0.0692222	-0.0837908	-1.01762	-0.341877
		Amylase	33	z-score	-0.394318	-0.401491	0.751853	0.17162	0.217231	0.234455	1.21142	-0.264853	0.581815	1.10082	0.949755	0.179275	-0.636648	-0.286676	-0.340025	0.517182	0.452118	-0.918984	-0.842026	1.18702	0.443281	-0.0328961	-0.206622	-0.157433	-0.638945	-0.525888	0.150057	-0.809716	0.573699	-1.02007	-0.685552	-0.572782	0.447686	-0.452721	-0.19592	-0.79889	-0.0247938	0.739951	-0.262629	-0.476984	-0.184652	-0.101466	-0.113241	-0.589231	-0.696706
		Amylase	34	z-score	-0.100681	0.707446	0.702199	0.723529	0.0482425	0.203906	-0.30885	-0.047437	0.622411	-0.229865	1.4278	-0.344108	-0.651326	0.0389473	-0.892073	0.273253	-0.351353	-0.584917	0.525655	-1.11439	-0.096459	-0.688143	0.15082	-1.17563	-0.0754018	-0.153979	0.0735157	0.337015	0.375722	0.594158	-0.725452	0.125325	0.0825963	0.664607	0.79551	0.408178	-0.120021	0.369974	0.594134	-0.049351	0.467617	1.38398	0.254492	-0.0944239	-0.514496
		Amylase	35	z-score	0.099525	-0.351085	1.29466	0.956293	-0.0669772	-0.459147	0.188692	-1.15287	0.240441	-0.0464425	0.28304	-0.143064	0.326056	0.260963	-1.44476	-0.366423	-1.06532	0.0216237	0.0416251	-0.81993	1.30387	-0.236528	-0.238261	0.698781	0.308832	0.434676	-0.154212	0.524448	0.401848	-0.093052	-0.350028	1.57074	1.02209	0.966849	0.301376	-0.86233	0.135362	0.117717	-0.0767038	0.242217	-0.58356	0.51683	0.0366887	-0.187491	-0.245105
		Amylase	36	z-score	-0.00307389	0.00706453	2.43192	0.880747	-0.852291	-0.479427	0.224577	0.339988	-0.0506256	-0.0591993	-1.21862	0.58122	-0.265078	0.0756718	-0.721052	-0.98096	0.080192	0.784144	1.16527	-0.970828	1.68546	0.605107	-0.463069	1.20575	0.458481	-0.112034	-0.283557	0.368019	-0.632648	0.283331	0.868453	0.524773	-0.572892	1.29742	-0.737866	0.00913081	-0.39568	-0.655982	0.598498	-0.534415	-1.16618	-0.0240687	0.776475	0.112681	-0.902133
[truncated: 47 more columns]

## Sheet: Sheet1
Probiotics + Amylase vs. Amylase
																				?
48 differentially expressed genes				P < 0.05:	0	0	0	0	0	*	*	0	*	0	0	0	*	0	0	0	0	*	*	*	0	0	*	*	*	*	*	*	*	*	*	*	*	*	*	*	*	*	*	*	*	*	*	*	*
				Target Name	Bcl2l1	Ppp3r1	Rock1	Tjp1	Appl1	Septin4	Kpnb1	Acin1	Vim	Dynll1	Dnm1l	Ticam1	Xiap	Ocln	Lmnb1	H1f2	Hmgb2	H1f3	H1f1	H1f5	Tradd	Cflar	Fnta	Casp6	Ywhaq	Dbnl	Casp8	Gsn	Nmt1	Hmgb1	Mapk1	H1f0	Ywhab	Ywhae	Stk24	Add1	Plec	Dsp	Casp3	Cdh1	Ctnnb1	Mapk3	Bak1	Dynll2	Casp7
		P+A	1	z-score	0.848913	0.142304	-0.279883	0.984853	-0.651886	-0.380851	0.436152	-0.503632	-1.32048	-1.17804	-0.617314	2.55225	1.55128	2.73091	-1.01104	-0.0997755	-0.726894	-0.082017	-0.27918	-0.885476	1.22721	1.03772	0.708007	-0.552932	-0.188973	0.598223	0.8124	-0.097507	1.16066	-0.317689	-0.136735	0.521485	0.141891	1.05159	1.4407	1.36705	0.876816	0.501924	1.58595	2.83109	1.86645	2.40464	2.52831	2.27711	2.93866
		P+A	2	z-score	-0.185775	1.24642	0.161824	0.504821	0.0930355	-0.268221	-0.433259	-1.09273	-1.388	-1.22399	0.659688	2.17758	2.97734	0.933764	-0.16635	0.475929	-0.708226	0.86888	-0.0375861	-0.50524	1.17864	1.54091	0.874873	0.422091	0.150542	1.03259	2.16472	0.515904	0.232432	-0.723114	1.15591	0.702624	0.660803	0.263446	1.32499	1.74564	2.56258	1.64405	2.42644	2.60416	2.19836	2.97076	3.02616	3.67682	3.51454
		P+A	3	z-score	0.313237	0.0866711	0.176813	-0.313593	-0.483728	0.158127	-0.69479	-0.780733	-0.943688	-1.27578	0.971152	1.77549	1.66934	0.711188	-1.12659	0.217224	-1.13668	-0.517563	-1.3693	-1.16611	2.32515	1.46194	0.427185	0.796992	-0.846392	0.802541	1.29223	0.628382	-0.356772	-0.549388	1.07455	0.77173	1.10177	0.790982	1.07306	1.07227	2.34474	2.90081	3.59138	2.14264	2.91736	3.19664	3.41473	3.67869	3.61991
		P+A	4	z-score	0.751301	0.78692	-0.399912	0.51269	-0.394334	-0.944004	-0.484579	-0.491256	-0.620785	-1.01213	0.29483	1.05803	1.49924	0.713156	-0.97431	0.612586	-0.703559	-0.119454	-0.30938	-0.627223	1.73709	0.408721	0.395135	0.546359	0.121559	0.629249	2.13754	0.556865	0.220682	-0.0792032	0.405342	1.07572	1.68165	0.692434	0.709874	1.48839	2.35604	2.02788	2.1912	1.75318	1.64489	1.69064	2.20233	1.93198	3.01708
		P+A	5	z-score	-2.37228	-2.53533	-0.567953	-1.73008	-1.84059	-1.25937	0.0738974	-0.874911	-0.896982	-0.99937	-0.0700276	-0.391593	0.146044	1.27813	-0.460153	0.336364	-0.166856	0.479536	-0.27918	-0.918444	-1.54075	-1.91583	-1.29438	-0.839703	-0.313186	-1.4495	-1.93981	-0.547075	-0.0730598	-1.23188	-1.26259	-0.411247	-0.0763423	0.782222	-0.843139	-1.69081	-1.63508	-0.452972	-0.332587	-0.25864	-0.192772	-0.104912	-1.09889	-0.426427	-0.590599
		P+A	6	z-score	-2.13802	-1.66262	0.469098	-0.691323	-0.0337597	-1.20531	-0.288358	-0.934316	-0.101535	-1.30566	-0.726772	1.32119	0.645684	0.50331	-0.812718	-0.221895	-1.62296	-0.149403	-0.617412	-0.681071	0.323979	-0.996947	0.00717284	0.422091	0.283036	-0.258099	0.425052	-0.66696	-0.566547	-1.10469	0.288587	0.205167	0.389223	-0.486783	-0.331558	-1.05011	-0.295401	-0.452972	-0.497032	-0.719481	0.245138	-0.327983	-0.160088	-0.77156	-0.429262
		P+A	7	z-score	0.974414	0.808171	0.00818649	0.900538	1.62364	1.55961	-0.702363	-0.153568	0.323545	0.00702587	0.868179	0.678895	-0.210842	-1.48908	-0.334238	-0.162081	-0.606886	-1.38161	0.307548	-0.259076	-0.2088	2.49105	0.207411	1.37253	0.254645	-1.55588	-0.60011	-1.06087	0.682277	0.630575	0.703187	1.14138	-0.492026	0.936144	-0.164511	1.59587	0.661511	1.28028	-0.763278	-0.228715	0.26897	0.807651	-0.10319	0.477492	0.792293
		P+A	8	z-score	0.848913	1.23319	1.73661	2.75546	1.25004	0.227353	-0.83174	0.610207	2.19642	-0.182585	-0.343671	0.143651	-0.166231	-0.0132349	-0.239801	0.336364	-0.376871	-1.09281	-0.641572	0.46623	0.207433	0.0532017	0.708007	0.307383	1.92265	0.598223	-0.920473	-0.397219	0.984412	-1.07289	0.989117	0.318717	1.08757	0.423069	1.16664	1.36705	1.04428	-0.228291	-1.01778	-0.0491667	1.11053	1.36533	0.0390529	0.493927	0.148864
		P+A	9	z-score	-1.30743	0.097226	-1.5631	0.716579	0.104562	0.0430489	-1.01287	-0.0378445	0.174327	-0.414626	-1.56263	1.55475	-0.308175	-1.1872	-1.26144	-0.107705	-0.421419	-0.296428	-0.520775	-0.474869	-0.799095	-1.49815	1.29962	0.880925	0.951527	1.25823	1.21087	-0.448988	1.36895	1.0518	1.71694	-0.0720717	0.981761	0.684271	1.11681	1.77741	0.410974	1.01767	-0.506999	0.17935	1.02049	1.36072	-0.258365	0.0651257	-0.00391768
		P+A	10	z-score	1.47642	0.128137	-0.979481	2.11467	0.808523	1.09622	-0.0813547	1.37398	0.197284	0.0945385	-0.539131	0.220115	-0.210842	-0.935636	-1.84523	-2.55462	-0.246862	-0.611481	-1.3491	-0.824249	1.28964	-0.321852	0.636494	-0.102291	1.10639	0.678004	-1.99806	-0.598455	0.984412	0.35802	1.56098	0.0290489	-0.492026	0.0126098	0.775127	0.347764	-0.946101	-0.645556	-0.293433	-0.587812	-0.043823	0.112365	0.262578	-0.212774	-0.70584
		P+A	11	z-score	0.511025	1.09588	-0.789545	-0.313593	0.244214	1.88042	-0.00969989	0.0618558	1.28993	-0.0804868	1.95072	-0.0622121	-0.910888	-1.40393	-0.595755	-0.0930656	-0.856134	-1.14465	-0.743785	-0.5634	1.05911	-0.754605	-0.254677	1.41035	0.221885	0.555263	-1.21843	-0.408747	0.00828417	0.13788	-0.319566	0.200176	0.237019	-0.184727	-0.477724	-0.727526	-0.954934	-0.0381759	-0.690994	-0.484227	0.0317973	-0.268706	-0.759697	0.697467	0.0919821
		P+A	12	z-score	-0.0295957	-0.211881	-2.21407	-1.73008	-0.414145	1.32791	-0.236607	-0.662751	-0.0868044	-1.04313	-1.00823	-2.07379	-1.54916	-0.658916	-0.145364	-0.461148	-0.186858	0.351181	-0.520775	-0.0895237	-1.4575	0.240728	0.636494	0.143513	1.7452	0.0397521	-1.12434	-0.341558	0.682277	0.35802	0.917635	0.0290489	0.505614	-0.19262	-0.477724	1.47106	-0.19971	-0.549264	0.646256	-0.363377	-0.133193	0.199276	0.0796938	0.625407	0.158467
		P+A	13	z-score	-0.0295957	-0.185725	0.540008	-0.531514	-1.29196	1.6309	-0.511284	-0.349408	0.338114	0.108002	-1.58559	-0.80332	-1.19914	-0.509913	-0.799158	0.229007	-0.662275	-0.315278	-1.0783	-0.806859	-0.554594	0.760033	0.207411	-0.442635	-0.695379	0.898937	-1.03025	-0.0490919	1.47248	-0.595921	0.257794	-0.0244283	0.77421	0.367815	0.702847	0.885409	-0.27479	0.48032	-0.0585108	-0.532567	0.128041	-0.081513	1.14417	-0.045896	-0.0941763
		P+A	14	z-score	-1.78661	-2.13864	1.16047	-0.313593	0.0613367	-0.44843	0.436152	-0.577888	-0.160457	-0.590977	-0.617314	0.143651	0.770594	-0.0132349	-1.78227	-0.361459	-0.866904	0.0302937	-0.520775	1.05966	0.207433	0.0532017	-0.293185	0.307383	0.680517	-0.332561	-0.716605	-0.427191	1.3369	1.47095	1.23931	0.724253	-0.0763423	0.0639172	-0.843139	-0.525909	0.374438	-0.902335	0.489641	-0.782323	-0.401301	0.503464	0.181296	0.263839	-0.187256
		P+A	15	z-score	-0.0295957	0.304946	1.80574	0.706277	1.06936	1.86545	0.899839	0.752779	1.60131	2.51689	-0.201376	0.0366022	0.0461157	-0.581434	-1.16528	0.280538	-0.491678	0.174051	0.580895	-0.0375278	-1.30766	-0.0518132	0.447697	-0.0826265	-0.273438	-0.407024	0.392433	3.26527	1.492	0.930385	0.428693	0.179213	1.20396	1.08391	0.486971	-0.141493	-0.123922	-0.560819	-0.518958	-0.225124	0.261821	0.0532656	0.0675015	-0.532268	-0.396994
		P+A	16	z-score	0.472409	-0.041872	-0.485647	-0.718304	-1.43304	-0.64151	0.850158	1.24669	0.29198	1.27596	0.399075	-0.00927585	0.592151	0.447966	0.610131	1.48279	1.43325	1.31384	0.307548	1.04082	-0.2088	-1.44701	1.49466	0.143513	0.467581	1.31626	0.623095	1.86775	0.0780076	1.58452	1.56098	1.97562	2.00207	1.39791	1.24495	0.472574	0.948585	1.76174	1.23356	1.52188	1.47546	1.89404	1.05508	0.0830547	-0.187256
		P+A	17	z-score	-0.458136	0.144723	0.809161	0.515569	0.107725	0.336138	0.922104	0.262472	0.527565	-0.110369	0.450562	-0.182717	1.07525	0.427718	0.19553	-0.880572	0.789307	0.435708	0.769692	0.580413	0.278498	0.789587	0.317298	1.30059	0.789582	0.965996	2.00826	2.06261	0.545948	0.451087	0.873176	1.05659	1.10177	1.71952	0.805684	0.965728	2.91329	2.40761	0.482956	1.95871	2.39858	1.43087	1.01047	0.294704	0.74732
		P+A	18	z-score	0.235614	0.256445	0.46475	-0.0997841	0.393277	-0.101613	1.20167	0.845585	0.667786	0.774826	0.673456	0.618302	0.546699	0.108592	0.221693	0.244199	0.398465	0.521918	1.5305	0.547096	0.592253	0.697161	0.264083	-0.287803	0.736765	0.840578	0.791244	1.79407	0.625271	0.610004	0.715325	1.07317	1.32914	1.34467	1.30109	0.677452	1.76214	1.37839	1.61697	0.875678	1.48726	1.1061	0.959608	1.44684	0.809687
		P+A	19	z-score	-0.282859	-0.31603	1.00475	0.426553	-0.208531	-0.0831416	1.59145	0.433599	0.181928	0.383094	0.0187216	-0.0154756	0.584917	0.30088	0.349792	1.63771	0.95322	1.73013	1.4381	1.54439	0.758662	0.691806	0.532122	1.19095	0.250808	1.12651	0.605778	1.44237	0.241324	1.81901	0.759213	1.21528	1.16621	1.04431	0.885174	0.0486687	1.56566	2.38894	0.993348	1.42281	1.46982	0.994001	1.10395	1.17487	0.935565
		P+A	20	z-score	-0.219544	0.670326	-0.458954	0.375508	-0.259935	-0.200034	1.21941	0.562041	0.229702	0.565215	1.43871	-0.102272	-0.731703	0.440487	0.850052	0.524965	1.29378	2.75003	2.53507	2.28573	0.412175	0.833718	0.126234	1.43897	1.40565	1.73026	0.297222	1.54281	0.755769	1.95652	1.6653	2.5393	2.44023	2.42267	1.06294	1.1506	0.971861	2.31607	1.40817	2.00594	1.30638	1.72844	1.44226	0.752	0.782949
		P+A	21	z-score	-1.36251	-0.278321	0.286323	-0.0530902	0.176108	-0.728064	0.486118	0.282457	-0.62269	-0.0171156	0.19418	0.125194	0.318334	0.83283	0.390864	1.85233	1.30083	2.23003	2.49499	2.32383	0.38828	0.188997	1.07051	3.05643	1.16024	1.16953	0.717496	1.26773	1.88387	1.21328	1.23068	2.37996	1.08757	1.48814	1.33675	0.890044	0.286666	0.972592	2.24751	2.29116	1.213	1.20624	1.41734	1.52139	1.87582
		P+A	22	z-score	1.03989	1.10384	-0.292408	0.30227	-0.0420289	1.19695	0.215649	-0.0871527	0.960342	-0.240293	-0.64111	-0.996652	0.417587	-1.24845	0.191324	-0.240099	-0.471225	0.225617	-0.520775	-0.224674	0.0300817	0.167348	-0.31495	0.432066	0.550904	0.0397521	0.843424	0.547526	0.892458	-0.0152615	-0.424997	1.40132	0.3538	0.266916	0.284881	0.347764	-0.237154	-0.39436	0.441976	-0.103812	0.224286	0.331531	0.342093	0.378883	0.181014
		P+A	23	z-score	-0.0295957	0.962724	0.636702	0.974122	-0.154792	0.190492	0.765475	0.286181	-0.106891	-1.13859	-0.965588	-1.65672	1.73581	-0.835011	-0.299897	0.653557	-0.192312	0.193655	-0.257217	0.316373	0.154458	-1.14015	-0.884798	-0.683282	-0.674532	0.852073	1.65567	-0.645163	0.984412	0.704908	1.85341	1.25514	0.505614	1.01077	0.120227	1.14201	-0.0274655	0.650009	-0.955487	0.293608	0.537079	0.309889	0.284746	0.567137	0.289423
		P+A	24	z-score	1.30908	0.241476	-0.321036	-0.718304	-0.142441	0.787288	-0.0813547	-0.0687041	0.597112	-0.372196	0.399075	-0.238666	0.50293	-0.197715	-0.460153	-0.560838	0.113163	-0.483126	-0.451748	0.230741	-0.541787	0.240728	-0.0786436	0.717056	0.396602	-0.0666232	-0.483614	-0.0675357	0.380142	-0.323367	0.0598424	0.538865	0.173068	0.388865	0.879531	0.847006	-0.486783	0.381559	-0.293433	0.0406075	-0.0140332	0.460008	0.465782	0.181664	0.523397
		P+A	25	z-score	0.240715	-0.185725	-0.789545	-0.0956724	0.463668	-0.864296	0.826273	0.0618558	0.168147	1.00332	2.20332	-0.0622121	-1.4874	-0.509913	-0.392353	-0.254102	-0.791514	0.306751	0.371266	1.32341	-0.285643	1.06296	1.82472	0.616213	0.221885	0.211589	-0.465692	0.836212	-0.317092	0.65154	-0.204094	0.574517	1.04281	0.202053	1.04015	-0.0554697	-0.336622	-0.0381759	-0.564497	-0.194187	-0.208813	0.152478	-0.497094	0.0602987	0.0919821
		P+A	26	z-score	-0.615268	0.439819	1.44854	1.57506	0.0613367	0.632823	0.436152	-0.132352	1.20211	0.327906	1.02455	-0.659215	0.458319	-0.0132349	-0.239801	0.685276	-0.0968514	-0.194328	0.566399	0.0706086	-0.0839301	-0.931313	0.457709	0.0206112	-0.810037	-0.146405	-0.512738	-0.127478	0.984412	0.35802	-0.26183	0.399824	-0.51281	0.423069	0.983935	0.930213	-0.161433	1.1198	-0.0585108	-0.101535	1.1366	-0.00351616	0.679147	0.436405	0.686655
		P+A	27	z-score	0.449591	0.962724	0.636702	-0.0560504	-1.19221	0.853988	-0.123696	0.529201	-0.147065	1.03331	-0.0700276	-0.342935	-0.308175	0.221558	1.02222	0.272926	-0.154128	-0.66399	0.467565	0.604098	0.472309	-0.0661334	0.480464	1.03735	0.816022	0.750533	-0.0123362	0.12319	0.023074	0.35802	0.420505	0.414571	0.029468	-0.0666836	0.319545	-0.0493601	-0.246685	-0.0853119	1.28695	-0.334812	-0.0174184	0.143969	0.401126	0.190629	0.692766
		P+A	28	z-score	-0.0295957	1.23319	-0.337497	0.39465	-0.55679	-0.583586	-0.469485	-0.191757	0.443494	-0.172375	-0.562586	1.00004	0.458319	0.50331	-0.107589	0.0921261	0.0291571	0.524461	0.493921	0.690415	-0.258748	1.16899	-0.393304	-0.495577	2.76729	1.045	1.19975	0.621803	0.561423	1.12117	0.338625	1.30822	0.592908	0.602646	-0.148851	0.609866	0.615579	0.221072	1.25705	0.327885	1.66314	0.868489	0.878287	0.689503	0.337091
		P+A	29	z-score	0.609319	-1.52558	-0.777458	-0.184822	0.62327	0.48538	1.35826	0.043162	1.21885	-0.247556	0.228493	-0.780862	0.373153	1.10203	1.3828	1.50998	1.10596	2.52155	1.71946	1.68306	0.313384	1.00788	1.98225	0.411663	0.680517	-0.467948	0.321265	0.0904944	0.888278	0.227937	0.284038	1.83026	0.743687	1.04342	0.120227	0.427189	-0.210149	-0.0853119	-0.357503	0.17935	0.437554	0.0333551	0.633888	0.535762	0.582764
		P+A	30	z-score	-0.769392	1.57768	-0.53763	-0.0153857	-0.864602	1.65717	1.61825	2.01716	0.738879	0.145204	0.448455	-0.335252	-1.1688	-0.149168	1.11711	0.262909	-0.240545	1.07064	0.165862	0.0324346	0.422122	1.36589	0.0493283	0.15645	0.209816	1.80334	0.0988642	1.15655	1.65229	1.01072	0.567746	0.673027	0.229951	0.347458	1.25319	0.623661	0.184062	0.114644	0.28769	0.0169827	0.273674	-0.0248627	-0.552379	-0.0207447	0.131173
		P+A	31	z-score	-1.30743	-0.119149	-0.117517	-0.00454182	0.675141	-0.487748	1.00259	0.966636	0.881391	1.59021	0.168789	0.0366022	-0.512573	0.15112	0.517412	0.805809	1.86965	1.76192	1.95666	2.14342	-1.18052	0.14867	-0.174862	2.13229	0.409507	0.811457	0.499186	1.85934	1.06132	1.97105	0.843552	1.71523	0.981761	1.29809	1.11681	0.856083	0.220984	0.233327	0.0311868	1.11627	0.633761	0.442626	0.408885	0.127877	-0.341259
		P+A	32	z-score	-0.705371	0.821249	0.00818649	0.231209	0.0247612	0.258543	0.993468	0.884383	0.542075	0.909079	-0.0700276	-0.556284	-0.190253	0.0861006	0.62466	0.551079	-0.145316	0.617765	0.538523	0.988652	-0.285643	-0.300214	0.785022	0.748569	0.336543	0.297508	-0.0893211	1.07137	0.00828417	0.65154	0.777419	0.200176	0.304168	0.920357	0.0282349	1.08703	-0.583947	-0.349273	-0.0585108	-0.0733367	0.0317973	-0.058114	-0.0703649	0.166493	0.216088
		P+A	33	z-score	-0.308487	-0.211881	-1.08922	-0.0437865	-0.912269	0.0149644	0.953659	-0.0404161	-0.216573	0.0167495	0.503321	-0.187691	-0.329804	-0.0132349	1.09281	0.901269	0.41985	1.31384	1.80313	1.80067	0.179684	0.240728	1.30396	0.280071	-0.0765898	0.465253	0.409519	-0.204547	0.480854	1.22111	0.298118	1.24952	0.00679434	0.753718	0.253106	0.0149361	-0.448507	0.574143	-0.0324083	0.40968	0.100161	0.228246	0.425141	0.510362	0.16487
		P+A	34	z-score	0.155353	0.0744497	0.372064	0.133718	0.336616	0.376737	1.50385	1.26679	-0.0519163	0.145204	-0.242855	-0.335252	0.803465	0.0547315	0.142917	-0.618552	0.0247358	0.219448	1.15767	1.28176	-0.313954	-1.12131	-0.108755	0.337569	-0.574687	0.274898	-0.544928	0.380455	0.205222	1.31196	-0.222326	0.160772	0.413726	0.763319	0.676217	0.991523	-1.00049	-0.452972	0.547341	-0.21454	-0.121433	-0.0568824	0.345999	0.306223	-0.12357
		Amylase	1	z-score	1.14175	1.03485	-2.29637	-1.25792	-1.36511	-1.52968	-1.01287	-0.577888	0.576068	-0.0804868	1.02455	2.81987	0.146044	1.27813	-1.34156	-2.45493	-0.446875	0.0302937	-1.00396	-0.78657	-1.54075	0.0532017	2.2098	0.880925	0.680517	-0.704875	-0.716605	-0.427191	-1.83551	-1.86784	-2.01316	-0.573461	-1.24026	-1.01354	0.983935	1.51266	-1.09921	-1.3517	-0.606663	-0.88706	-1.13115	-1.22027	-0.956649	-1.00165	-1.12839
		Amylase	2	z-score	-0.0295957	-2.33699	0.872396	-1.73008	-1.84059	-1.8	-1.55625	-2.50854	-1.52303	-0.99937	0.750903	0.678895	-0.478507	-1.62744	0.421258	-0.535915	-0.306866	-1.09281	-0.158383	-0.654697	-1.83211	-0.603141	-2.04527	-1.70002	-1.55531	-1.07719	-1.12434	-1.08656	-1.65927	-1.78835	-1.38768	-0.978997	-0.367321	-1.01354	-1.57397	-0.525909	-1.63508	-0.789994	-1.29185	-1.46311	-1.33968	-1.16957	-1.38338	-1.34678	-0.993942
		Amylase	3	z-score	-1.78661	-1.74196	-1.72023	-1.73008	1.0123	-0.989056	-2.09963	-1.17193	-1.63351	-2.22455	-1.71189	-0.926838	-0.478507	-0.658916	-0.900859	-2.10602	0.95322	-0.418949	0.204008	-1.44594	-0.958021	1.36589	-1.29438	-0.839703	-0.810037	-1.07719	-1.12434	-1.08656	-2.188	-2.02683	-1.76297	-1.22232	-2.11319	-1.73184	-1.57397	-0.525909	-0.831272	-1.12702	-0.880739	-0.0491667	-1.18328	-1.32166	-0.52992	-0.311383	-0.590599
		Amylase	4	z-score	0.974414	0.128137	0.00818649	-0.313593	-0.821701	-0.989056	-0.391859	-2.1903	-0.749677	0.357077	0.399075	-0.697447	-1.81683	0.171245	0.04351	-0.162081	0.713204	-0.996547	-0.106613	0.306097	-1.70724	0.240728	-1.50892	-0.593899	-1.87472	0.358878	-0.949597	-1.42052	0.984412	-1.41359	-1.22685	-0.944237	-1.98849	-1.11615	0.148701	-0.151478	-0.946101	-0.83814	-0.293433	-1.03668	-1.16094	-1.01748	-0.834726	-1.29748	-0.821081
		Amylase	5	z-score	-0.0295957	-0.551898	0.00818649	-0.313593	-0.414145	-0.989056	-1.01287	-1.17193	-2.07542	-2.53084	-0.0700276	0.678895	1.39514	1.27813	0.421258	-1.05928	-1.56695	0.928779	-0.520775	-1.05032	0.79016	1.36589	0.207411	0.880925	0.680517	0.0397521	0.0988642	-1.26639	-1.13053	-1.54986	-1.0124	-1.22232	-1.24026	-1.73184	-0.477724	-1.39958	-1.63508	-0.452972	-0.0585108	-1.30601	-1.33968	-1.01748	-0.956649	-1.00165	-0.590599
		Amylase	6	z-score	-0.0295957	-0.551898	0.00818649	-0.313593	-0.414145	-0.989056	-1.01287	-1.17193	-2.07542	-2.53084	3.21369	0.678895	1.39514	1.27813	0.421258	-1.05928	-1.56695	0.928779	-0.520775	-1.05032	0.79016	1.36589	0.207411	0.880925	0.680517	0.0397521	0.0988642	-1.26639	-1.13053	-1.54986	-1.0124	-1.22232	-1.24026	-1.73184	-0.477724	-1.39958	-1.63508	-0.452972	-0.0585108	-0.677587	-1.33968	-1.01748	-0.956649	-1.00165	-0.590599
		Amylase	7	z-score	-0.615268	1.23319	0.00818649	-0.0775123	0.77456	1.17345	0.979535	0.610207	0.0236744	-0.335732	-0.343671	-0.123971	0.458319	1.92381	1.08232	1.55756	0.323177	0.254915	0.807994	0.268419	1.37289	0.0532017	-0.293185	0.0206112	0.183666	-0.518718	0.710466	0.681745	-1.48302	0.19903	0.864023	-0.33014	0.651103	0.542787	0.253106	-0.234685	-0.161433	-0.452972	0.626679	0.212675	0.120021	-0.104912	-0.0320687	0.378883	-0.523375
		Amylase	8	z-score	0.105559	1.09588	-0.124769	1.10289	0.134488	0.944723	0.241092	0.336032	1.17095	1.3803	0.561457	-0.309248	0.818637	-0.509913	-0.900859	1.03419	-1.01768	-0.107935	-0.520775	-0.31994	0.924636	0.154178	-0.0236331	0.483857	-0.236747	-1.24903	-0.183414	0.559555	0.33366	0.32133	-0.83919	-0.473637	-0.367321	-0.378116	0.534194	-0.525909	0.869088	0.324771	0.194482	0.289213	-0.533637	-0.455898	-0.497094	-0.550321	-0.311361
		Amylase	9	z-score	0.639744	0.0147975	0.831243	1.17034	-0.685849	0.632823	0.0221467	0.0161599	1.4599	0.940494	0.399075	-0.0857393	-0.924614	-0.935636	-0.208322	-0.26177	-0.526881	-0.226416	-1.07299	-0.259076	0.623667	0.0532017	-0.507726	1.20866	0.254645	-1.024	-0.716605	1.74786	0.8837	0.221743	-0.0831229	-0.666155	0.339341	-0.39785	-0.164511	-0.401099	0.623235	0.12478	0.0197966	0.30993	-0.60983	-0.4091	-0.0625494	-0.541472	-0.475358
		Amylase	10	z-score	-0.0295957	0.0431323	1.08845	0.0405282	-0.592451	-0.482219	1.29651	0.832975	-0.832536	0.0726604	0.135205	0.478179	-0.2443	2.97304	2.0739	-0.666757	1.05823	0.254915	2.46895	1.17505	-0.958021	0.873631	0.582858	1.52616	-1.18268	-0.239483	-0.0540364	-0.794338	0.455676	0.775369	2.0837	1.15007	0.178264	0.108811	-0.751785	-0.307491	0.0227724	0.642349	-0.161289	0.304319	0.302484	-0.371076	-0.476579	0.465166	-0.0360018
		Amylase	11	z-score	1.84456	-0.0758737	0.238642	0.630731	0.917205	0.0921967	0.581054	2.03592	0.0752311	0.491263	-0.507857	-1.24798	-0.353597	0.245038	0.244975	0.336364	0.449186	-0.688494	0.832153	0.00467176	-0.841475	-0.471873	0.00717284	-1.18383	0.680517	0.784379	1.7298	-0.642983	-0.848539	0.230828	0.188511	-0.119261	-0.658299	-0.199461	-0.0392263	-0.00170525	-0.724097	-0.00360958	-0.825924	0.202201	-0.171919	-0.65245	-0.273882	-0.17333	-0.267924
		Amylase	12	z-score	0.697446	1.08956	0.246589	0.370228	0.569611	-0.317934	1.61036	-0.434497	2.73993	2.15863	0.835827	-0.649987	0.619841	-0.992889	0.0565358	-0.193019	1.53257	0.835832	1.67857	0.313893	-1.74169	0.686912	0.310983	-1.37369	2.01688	0.270843	0.183223	-0.299038	1.05734	0.752754	1.42048	-0.953826	0.385209	1.46337	0.278307	-0.676542	-0.0551829	-0.824859	-0.795681	-0.265863	0.310573	-0.199315	0.338254	-0.216174	-0.507149
		Amylase	13	z-score	-0.0295957	0.638162	-0.567953	2.99154	-1.36511	-0.178116	-0.288358	0.758719	0.870678	1.19574	-0.343671	-0.659215	0.770594	-0.336075	-0.0194479	0.336364	-0.446875	0.479536	-0.883166	-0.390949	-1.24938	1.36589	-0.793781	-0.26616	0.432092	0.0397521	0.0988642	0.621803	0.808167	0.755495	-0.136735	-0.735676	-0.367321	-0.115659	2.08018	1.07582	0.307454	0.333413	-0.606663	-0.677587	-0.349169	-0.0542141	-0.387677	-0.311383	-0.254479
		Amylase	14	z-score	-1.03361	0.298145	-0.732564	1.10289	1.0123	1.67546	-0.236607	-0.535456	0.260415	0.00702587	-0.539131	0.449505	0.0568222	0.171245	-1.46748	0.28652	-1.56695	0.351181	-0.624315	-1.05032	0.54042	0.240728	-0.436212	-0.102291	-0.384165	-0.438937	0.0988642	0.994302	-0.224127	0.971268	-0.154606	-1.08328	0.00679434	0.21784	1.40155	-0.401099	-0.429369	-1.12702	-0.645817	-0.498038	-0.401301	-0.104912	-0.895688	-0.360688	-0.302497
		Amylase	15	z-score	-0.531601	-0.551898	0.50202	-0.920659	-0.414145	-1.68415	-0.391859	-0.662751	-0.718111	0.138295	-0.304579	1.13768	0.324487	-0.382195	0.610131	-0.311615	0.473187	-0.611481	-0.417234	-0.428628	-1.20776	0.240728	-1.07984	-1.33131	0.680517	0.518441	0.448351	-1.11225	-1.58373	-1.00475	-1.11962	-1.01376	-0.492026	0.0126098	0.305308	-1.02515	-0.831272	-0.645556	-0.293433	-0.542925	-0.758779	-0.713288	-0.52992	-1.00165	-0.648219
		Amylase	16	z-score	-0.0295957	-0.869247	0.699554	0.253001	0.536819	-0.0159286	-0.143456	-0.340269	-0.631833	-0.529718	-0.726772	-0.391593	0.395864	1.01985	-0.460153	-2.5945	-0.838902	0.0302937	-0.424137	-1.47231	-0.375294	1.10335	0.207411	-1.41325	0.283036	-0.109173	0.0988642	-0.90673	-1.13053	-0.723114	-0.0116403	-0.89789	-1.24026	-0.821992	-0.770056	-0.700644	-1.09921	-0.992208	-0.716293	-0.970849	-1.06859	-0.814684	-0.72906	-1.00165	-0.0528078
		Amylase	17	z-score	-1.20094	-0.28744	-1.14409	-2.20224	-0.731133	-0.268221	-1.25437	0.610207	-0.356863	0.532102	1.02455	-0.0347637	-0.68669	0.417219	0.421258	1.73201	1.69994	2.72575	0.28454	1.76299	0.401676	0.490764	-0.46005	0.116202	-0.64442	0.0397521	0.642511	0.771659	0.0444371	0.570007	-1.34598	-0.14089	0.893585	0.183635	-0.477724	-0.428834	0.329782	-0.303185	-0.241228	0.858551	-0.54032	-0.4091	-0.672163	-0.311383	-0.321703
		Amylase	18	z-score	-0.531601	-2.25198	0.00818649	0.091117	-0.821701	1.09622	-1.94438	0.355616	0.134153	0.707127	-1.47734	-0.697447	-0.746171	-1.48908	-0.711985	-0.760216	-1.56695	-1.38161	-1.55618	-1.72853	-0.70828	-1.44701	-1.938	-0.102291	-1.44885	0.99713	1.8463	0.0180964	-0.526262	-1.41359	-1.22685	0.16809	-0.741436	-1.21877	-1.73057	-0.90034	1.006	0.12478	-0.763278	-0.228715	-0.624725	-0.930565	-0.834726	-1.00165	-0.475358
		Amylase	19	z-score	0.673211	-1.02792	-0.683181	-0.313593	0.727012	-0.989056	-1.01287	1.32306	0.9296	0.409584	1.24346	-0.605691	0.645684	1.27813	-0.107589	-1.47798	-1.90297	-0.688494	-1.39051	-1.52506	0.0908879	-0.209336	3.21099	-1.87208	-1.10815	-1.30058	-1.85826	-0.619006	-0.284554	-0.977498	-0.71217	-0.249033	0.505614	-0.726218	-1.35472	-0.00170525	1.09786	0.086263	-1.37408	-0.677587	-0.588977	-0.8958	-0.615266	-0.725543	-1.23595
		Amylase	20	z-score	-0.615268	-2.13864	0.584326	0.158569	0.0613367	-1.25937	-1.01287	1.50128	-0.602372	-0.386781	-1.1646	0.678895	-1.10306	-0.658916	3.5062	1.73201	0.393182	-1.31743	-0.27918	0.136545	2.53834	-1.25948	0.708007	-0.839703	-0.810037	-1.82182	-1.12434	-1.02662	0.631921	0.51701	-0.512019	-1.0601	0.214636	-0.654387	-0.477724	-1.10836	-0.161433	-0.902335	0.489641	0.36978	-0.401301	-0.611892	0.0390529	-0.426427	-0.590599
		Amylase	21	z-score	-0.0295957	-0.551898	1.98352	0.495827	0.808523	2.94979	1.78167	0.864799	1.64929	1.05718	0.399075	-2.07379	-1.81683	-0.935636	-0.711985	-0.162081	-0.966911	-1.38161	-0.727855	-1.05032	1.28964	-0.884431	0.636494	-0.593899	-0.171228	-0.5985	2.19579	-0.290179	-1.43267	-0.0508121	-1.87019	-0.805196	-0.242616	-0.19262	0.148701	-0.151478	1.12083	0.702532	1.1161	0.30993	-0.0885078	0.0254541	-1.07857	-0.114164	-0.475358
		Amylase	22	z-score	1.72742	1.82822	2.88888	-0.313593	0.0613367	-0.44843	1.88517	-0.577888	1.09164	1.75728	2.11912	0.143651	-1.10306	-1.95028	1.74337	-0.710371	0.95322	-1.31743	-0.0375861	-0.127202	0.207433	0.709545	-0.793781	-1.98679	2.17107	3.76289	0.0988642	-0.726903	-0.0730598	0.993981	1.23931	-0.573461	-0.367321	1.26109	-0.112309	0.930213	-0.563336	-1.12702	-1.42889	0.36978	0.276418	-0.206308	0.892512	0.493927	0.350536
		Amylase	23	z-score	2.16668	-0.551898	0.00818649	0.0405282	1.0123	-0.178116	-0.469485	1.05574	-0.363001	1.22126	-0.890958	-1.7297	-1.88375	-0.658916	-0.239801	-0.0125475	0.848213	-0.755881	-1.06436	0.235451	-1.39507	-0.603141	-0.168036	-1.26986	-1.55531	-1.07719	0.0988642	-0.816817	-0.601796	-0.953649	-1.0124	-0.978997	-1.89496	-1.2829	-1.02585	-1.618	0.474913	-1.12702	-1.29185	-0.913244	-1.37878	-0.713288	-0.636602	-0.742799	-0.0864197
		Amylase	24	z-score	0.974414	1.82822	-0.732564	-0.718304	-0.414145	-0.757359	-0.547111	-1.68112	-1.28629	-1.5682	-1.24279	-0.697447	0.0568222	-0.935636	0.987879	-0.760216	-1.26693	-1.57414	-1.3491	-1.27639	-1.4575	-1.16572	0.421953	-0.348095	-0.384165	-1.55588	-1.12434	-1.13794	-1.58373	-1.48172	-1.22685	-1.08328	-2.2379	-1.62923	-0.947543	-1.77401	-0.888686	-1.3196	-0.880739	-1.44067	-1.295	-1.01748	-1.26146	-1.10026	-0.648219
		Amylase	25	z-score	-1.20094	0.836506	0.584326	-0.549675	-0.176404	0.0921967	-0.469485	1.64979	0.870678	0.6342	-0.890958	-0.123971	1.39514	0.309606	-0.239801	-0.187003	-0.236861	-0.868192	-0.762369	-0.58876	-1.54075	-0.27497	-1.29438	-1.41325	0.928943	0.0397521	-0.308871	-0.127478	-1.13053	-0.754912	-0.136735	-0.573461	0.360125	0.303352	-0.477724	-0.234685	-0.563336	-1.12702	-1.29185	-1.09653	-0.166706	-0.206308	-0.52992	-1.00165	-0.792271
		Amylase	26	z-score	3.04518	0.0431323	-0.423918	0.39465	-0.770757	-0.178116	0.345589	-0.949167	-0.860155	0.149234	-0.480493	-0.123971	-0.94692	-2.1117	0.0907285	0.51082	-0.306866	-0.755881	0.928791	0.0376402	-0.958021	-0.603141	-1.66982	-0.409546	-0.810037	-1.07719	0.0988642	-0.457162	-0.601796	-0.118951	0.113454	-0.614015	-0.585554	-0.923751	-1.84803	-1.18116	-1.1327	0.389583	-0.264068	-0.284824	-0.596797	-0.789335	-0.316555	-0.656516	-0.288091
		Amylase	27	z-score	0.409658	-0.254383	-1.28813	0.748772	-0.414145	-0.989056	-1.82794	-1.3947	-0.749677	-1.07594	-1.30142	-0.926838	-0.94692	0.793866	-0.57033	1.81924	0.533192	-1.42974	0.385204	1.52122	0.79016	-1.0954	-1.29438	-1.26986	-1.55531	-0.239483	-1.43014	-0.861773	0.191308	0.238777	0.113454	-0.857336	-0.585554	-1.82163	-2.12209	-1.83642	-0.529844	-0.958505	-0.469625	-0.599034	-1.18328	-0.941429	0.216857	-0.742799	-0.691435
		Amylase	28	z-score	-0.498134	-1.1866	-0.683181	0.630731	-0.414145	-1.09718	-0.867965	0.491398	-0.985365	0.0828702	1.24346	-0.819789	-0.853237	-0.0132349	0.773822	0.0572349	2.52133	0.0302937	0.0590516	0.321169	0.323979	-2.0471	-1.19426	1.11034	-1.70437	-1.00273	-1.20589	-0.786845	-1.13053	0.294424	-0.812246	-0.89789	0.272832	-0.53467	-1.50089	-1.1666	-0.295401	-0.452972	-0.935554	0.537359	-0.901771	-0.449658	-0.615266	-0.219347	-0.644378
		Amylase	29	z-score	0.673211	-0.432892	-0.164655	-1.30513	-0.128856	-1.55671	1.05199	0.253779	-0.860155	1.26721	-0.890958	-1.24798	-0.853237	-0.271507	1.08232	0.51082	1.58326	0.120142	-0.375818	0.729977	1.48943	-0.800044	0.808127	-0.495577	-1.2572	-0.407024	0.0988642	-0.475144	0.138435	-0.214345	-0.336886	-0.297697	-0.454614	-0.582557	-0.587348	-0.00170525	-0.389178	-0.655186	-1.04518	-0.300535	-0.635896	-0.682869	-0.52992	-0.829082	-0.993942
		Amylase	30	z-score	0.289862	0.313601	2.20799	0.716579	0.882624	0.48538	0.567881	-0.847909	0.134153	-0.693075	-0.965588	-0.780862	-0.308175	0.573748	-1.02105	0.272926	2.32786	-0.296428	-0.125439	0.244442	-0.481244	-1.85616	-1.70396	-1.62181	-0.403522	-0.772568	-1.01314	-1.1356	-1.51507	0.35802	-1.14886	-0.779916	-0.922825	-0.0993338	-0.876358	-1.08188	0.410974	0.404902	-1.10498	-0.963232	-0.74253	-0.630327	-0.801475	-0.876146	-0.737269
		Amylase	31	z-score	-0.12457	-0.48757	0.662183	-1.61523	0.125591	0.545154	-0.601659	-0.112283	-0.785508	-0.759301	-0.780021	-1.31742	-0.427868	0.545192	-0.2934	0.0157427	-0.363626	-0.892475	-0.677484	-0.579849	0.601168	-1.08209	-0.279655	-0.235158	-1.49489	-1.047	0.164983	-0.760924	-0.787568	-1.13735	-0.890684	-0.643608	-1.52337	-1.40181	-0.418467	-0.455071	-0.961619	-0.853755	-0.458514	-1.05124	-1.22133	-1.01748	-1.04891	-1.11358	-0.830425
		Amylase	32	z-score	0.130133	0.205413	-0.148942	-0.184822	-0.154792	-0.767891	-0.815274	-1.65797	-1.57325	-0.526006	-0.816328	0.386944	-1.15983	-0.130631	-0.299897	-0.583494	-0.0395748	-0.786511	-0.388996	-0.402938	-0.163393	-1.14015	-0.338694	-0.370441	-1.48756	-1.07719	-0.568338	-1.05386	-1.3228	-0.98617	-1.14886	-1.3108	-1.95448	-1.86244	-1.27499	-1.16131	-0.758198	-0.88191	-0.282755	-1.13462	-1.14063	-1.2387	-0.995443	-1.00165	-0.627266
		Amylase	33	z-score	-0.399494	1.07661	-0.173752	-0.760905	-1.01475	-1.24514	-1.81364	-1.45333	-1.54047	-0.338419	-0.761337	0.84792	0.0145594	-0.760865	0.421258	0.813823	0.0247358	-0.489882	-0.444482	-0.00920968	0.606141	-1.74311	-1.21534	-0.386906	-1.04539	-1.72384	-0.416169	-1.22853	-0.907906	-1.1482	-1.24942	-1.376	-1.79158	-1.76965	-1.40088	-0.939754	-1.25433	-1.02059	-0.750913	-1.17371	-1.02689	-1.11353	-1.04649	-1.25596	-0.845342
		Amylase	34	z-score	-1.20094	0.241476	1.16047	0.630731	1.48778	1.17345	-1.01287	0.0161599	-0.602372	0.736298	-0.0700276	0.678895	-1.10306	-1.3046	3.06549	-1.75711	-0.166856	0.0302937	0.928791	-1.31407	-0.375294	0.0532017	-0.793781	-1.41325	-0.313186	-0.704875	-0.716605	1.2512	0.279431	-1.23188	-0.512019	-1.54675	-0.0763423	-0.774105	-1.93938	-0.234685	0.24047	-0.902335	0.489641	-1.51548	-0.60983	-0.4091	-1.24114	-0.0812943	-0.859494
		Amylase	35	z-score	-1.78661	-0.551898	-1.72023	-1.73008	0.299078	0.632823	-1.55625	-1.17193	1.23894	0.0726604	1.57183	0.678895	2.33197	1.27813	-1.56192	-1.58265	-0.936909	-1.09281	-1.60795	-1.05032	0.79016	-0.603141	-0.543483	0.0206112	-0.810037	-1.07719	0.0988642	0.352062	-2.188	-0.357436	-1.0124	-1.22232	-1.24026	-1.01354	-1.57397	-2.27326	0.575389	-0.452972	0.352603	0.579253	-0.401301	-1.16957	-1.38338	-1.00165	-1.19561
		Amylase	36	z-score	-0.0295957	-0.551898	-1.72023	-1.73008	5.29164	-0.178116	1.16066	2.39235	-0.528719	-0.0804868	-1.71189	2.28463	-0.478507	-0.658916	-0.900859	1.03419	1.79328	-0.418949	-1.24556	-1.44594	0.79016	1.36589	-1.29438	-0.839703	-0.810037	-1.07719	-1.12434	-0.726903	-0.0730598	-0.595921	-0.26183	-1.22232	0.505614	-1.01354	0.61852	0.347764	-0.429369	-1.12702	0.763717	-1.30601	-1.02689	-1.01748	0.323539	0.378883	-0.187256
[truncated: 47 more columns]
